# Supplementary material for: The Ion Channel Gene KCNAB2 Is Associated with Poor Prognosis and Loss of Immune Infiltration in Lung Adenocarcinoma
Source: Cells. 2022 Oct 31;11(21):3438. doi: 10.3390/cells11213438 (PMC9653610; doi:10.3390/cells11213438)
Supplement: Supplementary file 1 [file cells-11-03438-s001.zip]

Archive with 6 entries (6 files):
- cells-1931622-supplementary.pdf
- Table S1_the primers used in this study.xlsx
- Table S2_differentially expressed genes related to KCNAB2.xlsx
- Table S3_the results of GO and KEGG enrichment analysis based on 242 upregulated genes.xlsx
- Table S4_the results of GSEA.xlsx
- Table S5_the chemokines in this study.xlsx
