# Supplementary material for: The Ion Channel Gene KCNAB2 Is Associated with Poor Prognosis and Loss of Immune Infiltration in Lung Adenocarcinoma
Source: Cells. 2022 Oct 31;11(21):3438. doi: 10.3390/cells11213438 (PMC9653610; doi:10.3390/cells11213438)
Supplement: Supplementary file 1 [file cells-11-03438-s001.zip › Table S1_the primers used in this study.xlsx]

## Sheet: Sheet1
CCL2	CAGCCAGATGCAATCAATGCC	TGGAATCCTGAACCCACTTCT
CCL3	CCGGTGTCATCTTCCTAACCAAGC	TCAGGCACTCAGCTCCAGGTC
CCL4	GAAGCTCTGCGTGACTGTCC	AGCTTCCTCGCGGTGTAAGA
CCL5	CCAGCAGTCGTCTTTGTCAC	CTCTGGGTTGGCACACACTT
CCL18	AGCTCTGCTGCCTCGTCTATACC	AGGAGGATGACACCTGGCTTGG
CCL20	TGCTGTACCAAGAGTTTGCTC	CGCACACAGACAACTTTTTCTTT
CCL22	ATCGCCTACAGACTGCACTC	GACGGTAACGGACGTAATCAC
CCL28	TGCACGGAGGTTTCACATCAT	TTGGCAGCTTGCACTTTCATC
CXCL5	AGCTGCGTTGCGTTTGTTTAC	TGGCGAACACTTGCAGATTAC
CXCL8	TTTTGCCAAGGAGTGCTAAAGA	AACCCTCTGCACCCAGTTTTC
CXCL9	CCAGTAGTGAGAAAGGGTCGC	AGGGCTTGGGGCAAATTGTT
CXCL10	GTGGCATTCAAGGAGTACCTC	TGATGGCCTTCGATTCTGGATT
CXCL12	TCGTGGTCGTGCTGGTCCTC	TTGAGATGCTTGACGTTGGCTCTG
CXCL14	CATCACCACCAAGAGCGTGTCC	CTTCTCGTTCCAGGCGTTGTACC
CXCL17	AGAAAACAAGACACCAAAGGCAC	GTGGGAGAAGAAGAGTGTCTGG
KCNAB2	ATCTACAGTACTCGGTATGGGA	AGACTTCTGCTGTATCGAAGAG
β-ACTIN	CTCCATCCTGGCCTCGCTGT	GCTGTCACCTTCACCGTTCC
