# Supplementary material for: The Ion Channel Gene KCNAB2 Is Associated with Poor Prognosis and Loss of Immune Infiltration in Lung Adenocarcinoma
Source: Cells. 2022 Oct 31;11(21):3438. doi: 10.3390/cells11213438 (PMC9653610; doi:10.3390/cells11213438)
Supplement: Supplementary file 1 [file cells-11-03438-s001.zip › Table S2_differentially expressed genes related to KCNAB2.xlsx]

## Sheet: Sheet1
gene_name	gene_id	gene_biotype	baseMean	log2FoldChange	lfcSE	stat	pvalue	padj
FGR	ENSG00000000938	protein_coding	1045.03	1.24006	0.0727812	17.0382	4.27676e-65	9.05695e-62
WNT16	ENSG00000002745	protein_coding	35.0166	-1.70323	0.167612	-10.1618	2.93742e-24	2.13104e-22
MTMR7	ENSG00000003987	protein_coding	338.525	-1.86405	0.154948	-12.0302	2.4666e-33	5.22354e-31
SLC7A2	ENSG00000003989	protein_coding	5984.17	-1.54815	0.1618	-9.56831	1.08663e-21	5.33973e-20
HOXA11	ENSG00000005073	protein_coding	25.5416	-1.034	0.279216	-3.70322	0.000212879	0.000655302
ITGAL	ENSG00000005844	protein_coding	1887.21	1.27917	0.0730469	17.5116	1.16912e-68	2.88851e-65
CRLF1	ENSG00000006016	protein_coding	6712.58	-1.53764	0.206811	-7.435	1.04571e-13	1.55327e-12
KRT33A	ENSG00000006059	protein_coding	0.632329	-1.62195	0.474817	-3.41594	0.00063562	0.00176903
MATK	ENSG00000007264	protein_coding	234.811	1.09856	0.0872863	12.5858	2.52903e-36	6.61595e-34
SCN4A	ENSG00000007314	protein_coding	113.166	-1.53641	0.191266	-8.03285	9.52302e-16	1.92504e-14
TFAP2B	ENSG00000008196	protein_coding	11.751	-1.21536	0.29032	-4.18626	2.83592e-05	0.000103376
TFAP2D	ENSG00000008197	protein_coding	62.0977	-1.13944	0.323596	-3.5212	0.000429603	0.00123723
DLEC1	ENSG00000008226	protein_coding	304.945	1.07344	0.147488	7.27813	3.3848e-13	4.66178e-12
TENM1	ENSG00000009694	protein_coding	524.878	-1.93361	0.199473	-9.69357	3.21108e-22	1.70817e-20
PAX7	ENSG00000009709	protein_coding	526.805	-2.01526	0.350402	-5.75128	8.85679e-09	6.11329e-08
CD4	ENSG00000010610	protein_coding	5355.37	1.01603	0.0679055	14.9625	1.29122e-50	1.10429e-47
CD22	ENSG00000012124	protein_coding	467.582	1.27672	0.109138	11.6983	1.30084e-31	2.36126e-29
CD6	ENSG00000013725	protein_coding	750.026	1.08371	0.0784488	13.8142	2.09194e-43	8.61413e-41
WAS	ENSG00000015285	protein_coding	812.926	1.06742	0.0657031	16.2462	2.3776e-59	3.41086e-56
CLCA1	ENSG00000016490	protein_coding	4.52997	-1.3668	0.342065	-3.99573	6.44958e-05	0.000219504
CNTN1	ENSG00000018236	protein_coding	530.209	-1.26009	0.168576	-7.47488	7.72761e-14	1.16972e-12
MARCO	ENSG00000019169	protein_coding	2822.78	1.61567	0.135646	11.9109	1.03848e-32	2.10883e-30
CPS1	ENSG00000021826	protein_coding	11908.7	-1.26366	0.275927	-4.5797	4.65648e-06	1.97222e-05
MYO16	ENSG00000041515	protein_coding	107.479	-1.1629	0.147963	-7.85937	3.86059e-15	7.13287e-14
USH2A	ENSG00000042781	protein_coding	12.79	-1.16991	0.134999	-8.66604	4.47418e-18	1.25458e-16
GUCA2B	ENSG00000044012	protein_coding	5.7042	-1.5489	0.373092	-4.15152	3.3027e-05	0.000118987
F7	ENSG00000057593	protein_coding	60.1416	-1.11681	0.205009	-5.44761	5.10516e-08	3.0923e-07
CREB3L3	ENSG00000060566	protein_coding	7.47409	1.53427	0.193548	7.92709	2.24344e-15	4.28015e-14
TSPAN32	ENSG00000064201	protein_coding	94.9319	1.1213	0.0937343	11.9626	5.58039e-33	1.15429e-30
GLP2R	ENSG00000065325	protein_coding	22.5786	1.2893	0.193061	6.67822	2.41869e-11	2.51788e-10
SLC9A3	ENSG00000066230	protein_coding	68.5723	1.06349	0.142478	7.46428	8.37567e-14	1.26009e-12
SPI1	ENSG00000066336	protein_coding	1950.23	1.09635	0.0775903	14.13	2.48318e-45	1.2487e-42
CLDN18	ENSG00000066405	protein_coding	3625.47	1.10014	0.222155	4.95214	7.34017e-07	3.60898e-06
RASGRP2	ENSG00000068831	protein_coding	353.603	1.25164	0.085108	14.7064	5.86023e-49	4.41722e-46
PAGE1	ENSG00000068985	protein_coding	10.7458	-1.84472	0.469262	-3.9311	8.45576e-05	0.000281956
GAL	ENSG00000069482	protein_coding	124.154	-1.25017	0.213028	-5.86856	4.39603e-09	3.19244e-08
PLA2G10	ENSG00000069764	protein_coding	282.772	-1.01839	0.165019	-6.17137	6.76993e-10	5.62857e-09
SLC12A3	ENSG00000070915	protein_coding	20.0644	1.00828	0.107959	9.33953	9.67598e-21	4.06336e-19
TRPM5	ENSG00000070985	protein_coding	29.2798	-1.20942	0.190933	-6.33427	2.38472e-10	2.13645e-09
SPP2	ENSG00000072080	protein_coding	44.8133	-1.7104	0.219957	-7.77607	7.48096e-15	1.32021e-13
TRPC5	ENSG00000072315	protein_coding	3.00215	-1.98914	0.276073	-7.20511	5.79957e-13	7.69906e-12
ACAP1	ENSG00000072818	protein_coding	931.708	1.04453	0.0745729	14.0068	1.41597e-44	6.55947e-42
TBX21	ENSG00000073861	protein_coding	125.317	1.52937	0.108897	14.0441	8.36962e-45	4.0023e-42
KCNQ2	ENSG00000075043	protein_coding	31.1172	-1.42704	0.242496	-5.88481	3.98507e-09	2.91391e-08
PAK3	ENSG00000077264	protein_coding	291.575	-1.18086	0.175893	-6.71348	1.90034e-11	2.01699e-10
TYR	ENSG00000077498	protein_coding	1.11377	-1.06436	0.310585	-3.42697	0.000610362	0.00170545
RBFOX1	ENSG00000078328	protein_coding	16.2387	-1.07742	0.315657	-3.41325	0.000641921	0.00178545
BPIFB2	ENSG00000078898	protein_coding	595.968	-1.9659	0.275704	-7.13048	1.00022e-12	1.28375e-11
CDH17	ENSG00000079112	protein_coding	611.336	-1.0418	0.222923	-4.67337	2.96291e-06	1.3023e-05
RIMS1	ENSG00000079841	protein_coding	128.982	-1.16776	0.188385	-6.1988	5.68953e-10	4.79849e-09
PKP1	ENSG00000081277	protein_coding	1907.63	-1.19194	0.210326	-5.66711	1.45228e-08	9.67867e-08
HAL	ENSG00000084110	protein_coding	548.737	-1.09181	0.163401	-6.68177	2.36075e-11	2.46622e-10
SLCO1A2	ENSG00000084453	protein_coding	88.3973	-1.49663	0.240975	-6.21074	5.27362e-10	4.47239e-09
FCN1	ENSG00000085265	protein_coding	633.683	1.09776	0.112463	9.76109	1.65366e-22	9.23891e-21
HBQ1	ENSG00000086506	protein_coding	6.19476	-1.20136	0.227058	-5.291	1.21651e-07	6.89005e-07
MYBPC2	ENSG00000086967	protein_coding	82.9242	1.00442	0.131337	7.64762	2.04732e-14	3.37842e-13
PTHLH	ENSG00000087494	protein_coding	347.101	-1.11407	0.160591	-6.93732	3.99612e-12	4.68536e-11
SIGLEC1	ENSG00000088827	protein_coding	1576.49	1.53076	0.0869841	17.5981	2.54735e-69	6.66386e-66
SIRPG	ENSG00000089012	protein_coding	186.093	1.01633	0.0964603	10.5362	5.88164e-26	5.4155e-24
CHGB	ENSG00000089199	protein_coding	595.891	-1.44289	0.240669	-5.99532	2.03087e-09	1.55612e-08
SI	ENSG00000090402	protein_coding	1.26113	-1.2217	0.473872	-2.57813	0.00993376	0.0208413
THPO	ENSG00000090534	protein_coding	120.853	-1.04622	0.172983	-6.04812	1.4655e-09	1.15026e-08
CD209	ENSG00000090659	protein_coding	480.207	1.01828	0.104274	9.76536	1.58543e-22	8.8912e-21
DLL3	ENSG00000090932	protein_coding	183.598	-1.65022	0.229281	-7.19735	6.13942e-13	8.1163e-12
SLC26A3	ENSG00000091138	protein_coding	3.23825	-1.02316	0.187805	-5.44798	5.09459e-08	3.08674e-07
TBX15	ENSG00000092607	protein_coding	539.826	-1.19849	0.145402	-8.24262	1.68478e-16	3.76322e-15
KRT31	ENSG00000094796	protein_coding	1.39563	-1.50195	0.292686	-5.13162	2.87262e-07	1.51364e-06
NXPE1	ENSG00000095110	protein_coding	2.4278	-1.00096	0.223771	-4.47315	7.70756e-06	3.12405e-05
CRISP3	ENSG00000096006	protein_coding	48.2856	-1.11694	0.275405	-4.05563	4.99989e-05	0.000173701
PGC	ENSG00000096088	protein_coding	45407.4	-2.29237	0.266698	-8.59538	8.2989e-18	2.23272e-16
IL12RB1	ENSG00000096996	protein_coding	313.054	1.11765	0.0739136	15.121	1.17737e-51	1.09084e-48
MAGEB2	ENSG00000099399	protein_coding	34.2611	-2.04036	0.443452	-4.60108	4.20298e-06	1.7914e-05
AMELY	ENSG00000099721	protein_coding	0.954997	-1.6391	0.556548	-2.94513	0.00322823	0.00764868
CSF2RB	ENSG00000100368	protein_coding	1238.99	1.08155	0.0740025	14.6151	2.25111e-48	1.51684e-45
IL2RB	ENSG00000100385	protein_coding	1223.74	1.04786	0.0858975	12.199	3.14652e-34	7.10314e-32
KCNK10	ENSG00000100433	protein_coding	20.1281	-1.18181	0.212872	-5.55174	2.82848e-08	1.79649e-07
TCL1A	ENSG00000100721	protein_coding	72.1025	1.21498	0.159865	7.60002	2.96088e-14	4.76569e-13
HRH3	ENSG00000101180	protein_coding	2.24572	-1.10054	0.344786	-3.19196	0.00141311	0.00363407
NTSR1	ENSG00000101188	protein_coding	30.8328	-1.11185	0.220785	-5.03589	4.75626e-07	2.4127e-06
BIRC7	ENSG00000101197	protein_coding	102.135	1.33277	0.128954	10.3353	4.87988e-25	3.98198e-23
AVP	ENSG00000101200	protein_coding	0.639263	-1.22358	0.329569	-3.71267	0.000205085	0.000633151
SIRPB1	ENSG00000101307	protein_coding	244.13	1.08395	0.10625	10.2019	1.94417e-24	1.44826e-22
HAO1	ENSG00000101323	protein_coding	2.41795	-1.25311	0.34889	-3.5917	0.000328526	0.000969619
SLC32A1	ENSG00000101438	protein_coding	0.813438	1.06902	0.266649	4.00908	6.09566e-05	0.000208448
NOL4	ENSG00000101746	protein_coding	28.1593	-1.1805	0.198553	-5.94548	2.7564e-09	2.07065e-08
TLR8	ENSG00000101916	protein_coding	372.047	1.08096	0.103375	10.4567	1.36581e-25	1.20278e-23
GPR50	ENSG00000102195	protein_coding	3.45598	-2.13567	0.357906	-5.96713	2.41458e-09	1.82715e-08
ACOD1	ENSG00000102794	protein_coding	7.0903	1.05896	0.181003	5.8505	4.90084e-09	3.5307e-08
OLFM4	ENSG00000102837	protein_coding	121.266	-1.0355	0.273028	-3.79266	0.000149041	0.000472796
ZP2	ENSG00000103310	protein_coding	5.22177	-1.24305	0.209477	-5.93407	2.9551e-09	2.20947e-08
PRSS33	ENSG00000103355	protein_coding	5.88817	1.47421	0.243424	6.05615	1.39418e-09	1.09796e-08
IL21R	ENSG00000103522	protein_coding	376.751	1.10865	0.0842311	13.162	1.45257e-39	4.78507e-37
RHOV	ENSG00000104140	protein_coding	1564.81	-1.01927	0.159482	-6.3911	1.64693e-10	1.5114e-09
CALB1	ENSG00000104327	protein_coding	60.8418	-2.44212	0.202617	-12.0529	1.87198e-33	4.00244e-31
DKK4	ENSG00000104371	protein_coding	7.37998	1.13015	0.29688	3.80674	0.000140813	0.000448906
ADAM2	ENSG00000104755	protein_coding	10.3597	-1.90384	0.356525	-5.33998	9.29561e-08	5.38414e-07
FGL1	ENSG00000104760	protein_coding	2848.54	-2.05696	0.249312	-8.25053	1.57697e-16	3.54197e-15
CD37	ENSG00000104894	protein_coding	1710.96	1.16141	0.075697	15.3429	3.95427e-53	4.28912e-50
FCER2	ENSG00000104921	protein_coding	58.9723	1.20819	0.157149	7.68815	1.49277e-14	2.52037e-13
CLEC4M	ENSG00000104938	protein_coding	5.25701	1.1785	0.188093	6.26552	3.71579e-10	3.21997e-09
IL4I1	ENSG00000104951	protein_coding	870.913	1.05367	0.103184	10.2116	1.75952e-24	1.32178e-22
LILRB1	ENSG00000104972	protein_coding	565.347	1.03763	0.0752467	13.7897	2.94028e-43	1.18873e-40
RASAL3	ENSG00000105122	protein_coding	752.769	1.16915	0.0720965	16.2165	3.85686e-59	5.36007e-56
CASP14	ENSG00000105141	protein_coding	21.9122	-1.06257	0.42558	-2.49675	0.0125338	0.0255936
SIGLEC8	ENSG00000105366	protein_coding	116.107	1.04083	0.111714	9.3169	1.1979e-20	4.97412e-19
LILRB5	ENSG00000105609	protein_coding	362.078	1.43627	0.0965063	14.8827	4.26938e-50	3.51607e-47
TMEM59L	ENSG00000105696	protein_coding	1210.96	-1.10214	0.205224	-5.37044	7.85442e-08	4.60699e-07
PAX4	ENSG00000106331	protein_coding	0.474998	-1.57926	0.522076	-3.02496	0.00248667	0.00605957
POU6F2	ENSG00000106536	protein_coding	237.96	-1.46663	0.233355	-6.28499	3.27871e-10	2.86973e-09
AMBP	ENSG00000106927	protein_coding	341.343	-1.01472	0.210904	-4.8113	1.49955e-06	6.97207e-06
PKD2L1	ENSG00000107593	protein_coding	52.3248	1.18246	0.120219	9.83586	7.88876e-23	4.62835e-21
DKK1	ENSG00000107984	protein_coding	895.262	-1.09687	0.216775	-5.05996	4.19353e-07	2.15029e-06
CRYBA1	ENSG00000108255	protein_coding	3.72357	-1.1286	0.175548	-6.42901	1.2844e-10	1.19924e-09
ENO3	ENSG00000108515	protein_coding	705.031	-1.43459	0.151961	-9.44052	3.70951e-21	1.67312e-19
SLC6A4	ENSG00000108576	protein_coding	118.46	1.48658	0.186321	7.97861	1.47987e-15	2.89797e-14
PHOX2B	ENSG00000109132	protein_coding	6.21115	-1.49137	0.415093	-3.59287	0.000327062	0.000965616
GABRA4	ENSG00000109158	protein_coding	1.39829	-1.36428	0.332261	-4.10605	4.02482e-05	0.000142566
GNRHR	ENSG00000109163	protein_coding	9.11022	-1.04787	0.148447	-7.05887	1.67861e-12	2.08058e-11
PF4V1	ENSG00000109272	protein_coding	8.34678	-1.27869	0.228445	-5.59737	2.17633e-08	1.41066e-07
CPE	ENSG00000109472	protein_coding	7836.08	-1.27437	0.130289	-9.78107	1.35764e-22	7.70113e-21
SLC15A3	ENSG00000110446	protein_coding	2245.56	1.01898	0.069413	14.6799	8.6715e-49	6.42731e-46
C11orf21	ENSG00000110665	protein_coding	100.857	1.21516	0.0970863	12.5163	6.08266e-36	1.57272e-33
CALCA	ENSG00000110680	protein_coding	3354.31	-4.10399	0.329249	-12.4647	1.16334e-35	2.95634e-33
RERGL	ENSG00000111404	protein_coding	35.0376	-1.13475	0.189895	-5.97569	2.29113e-09	1.74079e-08
RHAG	ENSG00000112077	protein_coding	0.813858	-1.61458	0.361206	-4.46998	7.82277e-06	3.16526e-05
IL17F	ENSG00000112116	protein_coding	0.680063	1.0547	0.249785	4.22246	2.41653e-05	8.91627e-05
TREML2	ENSG00000112195	protein_coding	46.6871	1.21662	0.112055	10.8573	1.84055e-27	2.04633e-25
GZMK	ENSG00000113088	protein_coding	274.772	1.09731	0.114359	9.5953	8.36759e-22	4.19531e-20
CDH9	ENSG00000113100	protein_coding	0.788178	-1.23327	0.501362	-2.45985	0.0138995	0.028064
IRX4	ENSG00000113430	protein_coding	7.10879	-1.0189	0.328462	-3.10204	0.0019219	0.00480524
IL5	ENSG00000113525	protein_coding	3.277	-1.04647	0.185113	-5.65316	1.57525e-08	1.04341e-07
HGD	ENSG00000113924	protein_coding	1218.69	-1.29781	0.183532	-7.0713	1.53488e-12	1.91363e-11
FGF12	ENSG00000114279	protein_coding	187.184	-1.02495	0.168613	-6.0787	1.2116e-09	9.65805e-09
UPK1B	ENSG00000114638	protein_coding	198.782	-2.33645	0.286183	-8.16419	3.23602e-16	6.97249e-15
ZAP70	ENSG00000115085	protein_coding	488.713	1.37191	0.0897065	15.2933	8.47204e-53	8.76206e-50
REG1A	ENSG00000115386	protein_coding	49.3073	-1.24872	0.38602	-3.23487	0.001217	0.00317955
KCNJ13	ENSG00000115474	protein_coding	5.13526	-1.29505	0.215835	-6.00017	1.97112e-09	1.51267e-08
SMYD1	ENSG00000115593	protein_coding	0.496516	-1.13091	0.315893	-3.58004	0.000343536	0.0010097
ODC1	ENSG00000115758	protein_coding	15356.4	-1.48361	0.136135	-10.8981	1.17651e-27	1.34158e-25
PLEK	ENSG00000115956	protein_coding	1965.33	1.07761	0.0816824	13.1927	9.66381e-40	3.23135e-37
TNR	ENSG00000116147	protein_coding	30.2755	1.13485	0.158566	7.15695	8.2492e-13	1.07143e-11
PAPPA2	ENSG00000116183	protein_coding	59.5062	-1.02897	0.193628	-5.31416	1.07149e-07	6.13432e-07
CHD5	ENSG00000116254	protein_coding	14.5952	1.2146	0.140092	8.67001	4.3208e-18	1.2154e-16
PDC	ENSG00000116703	protein_coding	6.0551	-1.70202	0.1744	-9.75931	1.68299e-22	9.39099e-21
PLA2G4A	ENSG00000116711	protein_coding	2873.45	-1.34432	0.13475	-9.9764	1.93356e-23	1.23725e-21
RPE65	ENSG00000116745	protein_coding	3.11732	-1.1169	0.232731	-4.79908	1.59394e-06	7.37715e-06
ACTL8	ENSG00000117148	protein_coding	17.1823	-1.62731	0.325837	-4.99424	5.9068e-07	2.95055e-06
PLA2G2D	ENSG00000117215	protein_coding	500.84	1.53234	0.145458	10.5345	5.9888e-26	5.49142e-24
ARTN	ENSG00000117407	protein_coding	130.565	-1.03009	0.138337	-7.44624	9.60381e-14	1.43178e-12
FASLG	ENSG00000117560	protein_coding	82.8949	1.06047	0.112521	9.42465	4.31538e-21	1.92878e-19
NKX2-3	ENSG00000119919	protein_coding	11.8968	-2.20435	0.219239	-10.0545	8.77393e-24	5.89418e-22
INSL6	ENSG00000120210	protein_coding	8.15917	-2.50486	0.278782	-8.985	2.58745e-19	8.77051e-18
INSL4	ENSG00000120211	protein_coding	231.251	-1.98459	0.397894	-4.98773	6.10925e-07	3.04177e-06
GPR31	ENSG00000120436	protein_coding	4.00193	1.06508	0.149905	7.10506	1.2027e-12	1.52644e-11
KCNJ5	ENSG00000120457	protein_coding	393.711	1.08971	0.120586	9.03679	1.61336e-19	5.59668e-18
TNFSF11	ENSG00000120659	protein_coding	128.963	-1.03844	0.162323	-6.39736	1.58084e-10	1.45525e-09
SOHLH2	ENSG00000120669	protein_coding	60.7411	-1.88578	0.211566	-8.91344	4.94712e-19	1.61297e-17
DUSP4	ENSG00000120875	protein_coding	5359.7	-1.05888	0.140667	-7.52757	5.16951e-14	7.99368e-13
RGSL1	ENSG00000121446	protein_coding	1.21566	-1.60093	0.257922	-6.20705	5.39894e-10	4.56814e-09
SASH3	ENSG00000122122	protein_coding	1330.28	1.03207	0.0713345	14.468	1.9298e-47	1.1443e-44
PAEP	ENSG00000122133	protein_coding	4014.33	-1.58549	0.270201	-5.86782	4.4156e-09	3.20553e-08
OBP2A	ENSG00000122136	protein_coding	33.4982	-2.8043	0.257904	-10.8734	1.54313e-27	1.72862e-25
HS3ST2	ENSG00000122254	protein_coding	405.289	1.09731	0.12971	8.45971	2.68046e-17	6.69318e-16
SPINK4	ENSG00000122711	protein_coding	63.0154	-2.18077	0.263876	-8.26438	1.40425e-16	3.17591e-15
NEUROD4	ENSG00000123307	protein_coding	0.737727	-2.31188	0.612287	-3.77581	0.000159486	0.000502563
ARHGAP9	ENSG00000123329	protein_coding	783.031	1.07244	0.0701581	15.2861	9.46534e-53	9.35428e-50
NCKAP1L	ENSG00000123338	protein_coding	2412.32	1.03318	0.0747798	13.8163	2.03377e-43	8.45287e-41
HOXC12	ENSG00000123407	protein_coding	64.6163	-1.42316	0.431498	-3.29817	0.000973166	0.0025992
DBH	ENSG00000123454	protein_coding	36.1686	1.44139	0.10012	14.3966	5.43181e-47	3.05777e-44
INHA	ENSG00000123999	protein_coding	439.807	-2.38908	0.228306	-10.4644	1.25855e-25	1.11717e-23
PI3	ENSG00000124102	protein_coding	306.156	-2.08484	0.195283	-10.676	1.31812e-26	1.31434e-24
PCK1	ENSG00000124253	protein_coding	57.5238	-1.0108	0.306264	-3.30043	0.000965374	0.00258067
IL9R	ENSG00000124334	protein_coding	29.4848	1.0103	0.0962321	10.4986	8.76562e-26	7.89119e-24
XG	ENSG00000124343	protein_coding	61.8332	-1.22433	0.177418	-6.90079	5.17125e-12	5.9734e-11
IL17C	ENSG00000124391	protein_coding	35.3916	-1.17653	0.189243	-6.21702	5.06683e-10	4.30434e-09
PSG8	ENSG00000124467	protein_coding	0.924895	-1.84375	0.482819	-3.81872	0.000134143	0.000429337
SLC17A1	ENSG00000124568	protein_coding	3.76856	-1.60909	0.301092	-5.34419	9.0823e-08	5.26951e-07
H1-3	ENSG00000124575	protein_coding	39.2338	-2.36424	0.208463	-11.3413	8.19072e-30	1.21419e-27
H1-1	ENSG00000124610	protein_coding	3.89746	-4.74618	0.429275	-11.0563	2.04433e-28	2.561e-26
GCM2	ENSG00000124827	protein_coding	1.0707	-1.67844	0.303794	-5.52494	3.29602e-08	2.06768e-07
AMELX	ENSG00000125363	protein_coding	1.81142	-3.28494	0.523493	-6.27505	3.49529e-10	3.04491e-09
GNRH2	ENSG00000125787	protein_coding	9.98345	-1.33599	0.173753	-7.68905	1.48234e-14	2.50561e-13
DEFB126	ENSG00000125788	protein_coding	3.016	-1.54495	0.394365	-3.91756	8.94505e-05	0.000296736
NKX2-2	ENSG00000125820	protein_coding	3.02553	1.13461	0.415255	2.73232	0.00628902	0.0138809
BANF2	ENSG00000125888	protein_coding	1.34332	-1.19056	0.321175	-3.70689	0.000209821	0.000646784
FAM83C	ENSG00000125998	protein_coding	2.2723	-1.64249	0.278458	-5.89853	3.66754e-09	2.69591e-08
CCR7	ENSG00000126353	protein_coding	397.739	1.01477	0.100213	10.1262	4.22666e-24	3.01714e-22
CSN1S1	ENSG00000126545	protein_coding	0.739883	-1.0831	0.404636	-2.67672	0.00743474	0.0161137
FAM78A	ENSG00000126882	protein_coding	564.467	1.03378	0.061226	16.8847	5.8307e-64	1.1274e-60
CTAG2	ENSG00000126890	protein_coding	33.4658	-2.51522	0.536058	-4.69206	2.70471e-06	1.19733e-05
TAS2R3	ENSG00000127362	protein_coding	3.58352	-1.82662	0.242207	-7.54157	4.64353e-14	7.23064e-13
HOXD11	ENSG00000128713	protein_coding	11.4255	-1.33739	0.373235	-3.58323	0.000339373	0.000998782
HOXD13	ENSG00000128714	protein_coding	15.8821	-1.30171	0.427236	-3.04682	0.00231277	0.00567687
KLK14	ENSG00000129437	protein_coding	121.605	-1.78965	0.219411	-8.15661	3.44571e-16	7.39922e-15
SIGLEC9	ENSG00000129450	protein_coding	250.908	1.00799	0.0796397	12.6568	1.02565e-36	2.74776e-34
APOE	ENSG00000130203	protein_coding	15197.3	1.04025	0.103445	10.0561	8.63754e-24	5.81133e-22
TNNI2	ENSG00000130598	protein_coding	106.976	1.22628	0.129481	9.47076	2.77816e-21	1.27899e-19
CALY	ENSG00000130643	protein_coding	31.8672	-1.82103	0.207218	-8.78803	1.52211e-18	4.58923e-17
LILRB2	ENSG00000131042	protein_coding	623.148	1.09807	0.0814995	13.4734	2.24299e-41	8.17626e-39
BPIFA2	ENSG00000131050	protein_coding	252.388	-2.36239	0.227051	-10.4046	2.36135e-25	2.0195e-23
BARX1	ENSG00000131668	protein_coding	792.711	-1.20365	0.262312	-4.58862	4.46187e-06	1.89391e-05
LIN28A	ENSG00000131914	protein_coding	6.81427	-1.78252	0.29318	-6.07994	1.20224e-09	9.59203e-09
CLEC10A	ENSG00000132514	protein_coding	423.875	1.09247	0.103121	10.5941	3.1743e-26	3.03586e-24
CRP	ENSG00000132693	protein_coding	4.04443	-1.3843	0.241055	-5.74266	9.32005e-09	6.40224e-08
KANK4	ENSG00000132854	protein_coding	150.692	-1.03138	0.14493	-7.11636	1.10816e-12	1.4125e-11
ANGPTL3	ENSG00000132855	protein_coding	16.3522	-2.24145	0.190872	-11.7432	7.65304e-32	1.42404e-29
SYT4	ENSG00000132872	protein_coding	16.285	-1.17145	0.285424	-4.10425	4.05632e-05	0.000143602
SLC14A2	ENSG00000132874	protein_coding	369.539	-1.99177	0.261683	-7.61139	2.71161e-14	4.38831e-13
CHIT1	ENSG00000133063	protein_coding	3861.67	1.70257	0.162779	10.4594	1.32691e-25	1.17317e-23
PRAM1	ENSG00000133246	protein_coding	266.138	1.36205	0.0822186	16.5663	1.22188e-61	2.01258e-58
NTS	ENSG00000133636	protein_coding	638.167	-3.16894	0.284467	-11.1399	8.01672e-29	1.0771e-26
CA1	ENSG00000133742	protein_coding	14.0574	-1.47333	0.204605	-7.20088	5.98254e-13	7.92068e-12
CATSPERB	ENSG00000133962	protein_coding	246.084	-1.05859	0.140244	-7.54819	4.41333e-14	6.89659e-13
ADAM20	ENSG00000134007	protein_coding	6.63433	-1.78494	0.177241	-10.0707	7.44571e-24	5.07084e-22
HMGCS2	ENSG00000134240	protein_coding	126.141	-1.34976	0.257892	-5.23382	1.6604e-07	9.16904e-07
MYCN	ENSG00000134323	protein_coding	216.96	-2.18331	0.188246	-11.5982	4.20966e-31	7.34164e-29
ANO3	ENSG00000134343	protein_coding	139.458	-1.72938	0.168061	-10.2902	7.80046e-25	6.15074e-23
FST	ENSG00000134363	protein_coding	453.228	-1.35115	0.159145	-8.49006	2.06535e-17	5.22471e-16
RAX	ENSG00000134438	protein_coding	2.96382	1.2494	0.296015	4.22073	2.43511e-05	8.97442e-05
IL2RA	ENSG00000134460	protein_coding	520.123	1.03753	0.101744	10.1975	2.0351e-24	1.50842e-22
SPX	ENSG00000134548	protein_coding	100.752	-1.55164	0.21186	-7.32387	2.40923e-13	3.40895e-12
DSG3	ENSG00000134757	protein_coding	47.6065	-1.93902	0.250402	-7.74365	9.66007e-15	1.67161e-13
DSG1	ENSG00000134760	protein_coding	9.33486	-1.41418	0.261599	-5.40593	6.44748e-08	3.84514e-07
CBLIF	ENSG00000134812	protein_coding	1.87713	-1.84378	0.331686	-5.5588	2.71637e-08	1.72995e-07
ADAMTS8	ENSG00000134917	protein_coding	237.801	1.15486	0.140811	8.20147	2.37475e-16	5.20758e-15
KLB	ENSG00000134962	protein_coding	122.253	-1.2259	0.157799	-7.76873	7.92779e-15	1.39299e-13
UGT2B28	ENSG00000135226	protein_coding	3.89721	-1.78426	0.319334	-5.58743	2.30452e-08	1.48618e-07
EPHA7	ENSG00000135333	protein_coding	107.372	-1.3211	0.199759	-6.61343	3.75511e-11	3.79971e-10
CGA	ENSG00000135346	protein_coding	123.522	-3.21187	0.34738	-9.24597	2.33112e-20	9.27276e-19
GJA10	ENSG00000135355	protein_coding	0.648199	-1.10104	0.428845	-2.56746	0.0102447	0.0214361
HTR2B	ENSG00000135914	protein_coding	168.804	-1	0.158061	-6.32672	2.50432e-10	2.23414e-09
EDAR	ENSG00000135960	protein_coding	70.7048	-1.04273	0.193617	-5.38551	7.22378e-08	4.26748e-07
CNMD	ENSG00000136110	protein_coding	142.576	-1.10882	0.334468	-3.31517	0.000915882	0.00245946
AOAH	ENSG00000136250	protein_coding	605.792	1.01988	0.0857372	11.8954	1.25088e-32	2.5286e-30
BLK	ENSG00000136573	protein_coding	173.187	1.14552	0.137745	8.31619	9.08358e-17	2.11279e-15
NR5A1	ENSG00000136931	protein_coding	6.68194	-1.01734	0.200953	-5.06256	4.13654e-07	2.12278e-06
OR1L4	ENSG00000136939	protein_coding	0.719305	-2.41547	0.648013	-3.72751	0.000193382	0.000599393
SLCO2B1	ENSG00000137491	protein_coding	4545.68	1.16172	0.0799236	14.5353	7.23505e-48	4.53179e-45
CLCA2	ENSG00000137975	protein_coding	78.7669	-1.03971	0.189435	-5.48849	4.05376e-08	2.49867e-07
DNASE2B	ENSG00000137976	protein_coding	29.9241	1.17867	0.148189	7.95383	1.80835e-15	3.49808e-14
SLC3A1	ENSG00000138079	protein_coding	21.8606	-1.2048	0.153194	-7.86457	3.70374e-15	6.87735e-14
TET1	ENSG00000138336	protein_coding	178.539	-1.05475	0.104175	-10.1247	4.2909e-24	3.05809e-22
CXCL9	ENSG00000138755	protein_coding	4927.44	1.30852	0.140267	9.32877	1.07107e-20	4.46416e-19
PARVG	ENSG00000138964	protein_coding	995.737	1.08686	0.0688681	15.7817	4.15821e-56	5.02842e-53
SLC38A4	ENSG00000139209	protein_coding	150.627	-1.53827	0.167717	-9.17178	4.65262e-20	1.76696e-18
COL2A1	ENSG00000139219	protein_coding	130.247	-1.97855	0.25301	-7.82005	5.28025e-15	9.58463e-14
LGR5	ENSG00000139292	protein_coding	150.515	-1.03074	0.17653	-5.8389	5.25474e-09	3.76068e-08
ASCL1	ENSG00000139352	protein_coding	1365.1	-1.74052	0.318248	-5.46906	4.5242e-08	2.76754e-07
METTL21C	ENSG00000139780	protein_coding	1.74885	-1.15885	0.212963	-5.44157	5.28134e-08	3.19032e-07
RNF113B	ENSG00000139797	protein_coding	4.20354	-2.7878	0.272508	-10.2302	1.45287e-24	1.10827e-22
PSTPIP1	ENSG00000140368	protein_coding	410.961	1.06368	0.0727328	14.6245	1.9608e-48	1.34155e-45
RHCG	ENSG00000140519	protein_coding	59.9573	-1.39064	0.210711	-6.59973	4.11902e-11	4.13875e-10
FURIN	ENSG00000140564	protein_coding	19284.1	-1.05041	0.112005	-9.37827	6.7067e-21	2.89292e-19
ITGAX	ENSG00000140678	protein_coding	2222.47	1.25639	0.0724268	17.3471	2.07553e-67	4.85805e-64
MEP1B	ENSG00000141434	protein_coding	4.01554	-1.35237	0.203412	-6.64844	2.96212e-11	3.03879e-10
SLC13A5	ENSG00000141485	protein_coding	42.3904	-1.03308	0.186609	-5.53609	3.0929e-08	1.94799e-07
PIK3R5	ENSG00000141506	protein_coding	716.311	1.09309	0.068141	16.0416	6.544e-58	8.55955e-55
MAPK4	ENSG00000141639	protein_coding	209.019	-1.14935	0.206337	-5.57026	2.54354e-08	1.62758e-07
AC008764.1	ENSG00000141979	protein_coding	0.537381	-1.68064	0.562051	-2.99019	0.00278808	0.00671095
MYO1F	ENSG00000142347	protein_coding	1674.75	1.15534	0.0583684	19.794	3.353e-87	1.49115e-83
SIGLEC10	ENSG00000142512	protein_coding	615.236	1.04469	0.0929766	11.2361	2.71154e-29	3.79206e-27
KLK3	ENSG00000142515	protein_coding	1.69419	1.02213	0.341605	2.99213	0.00277036	0.00667279
PTH2	ENSG00000142538	protein_coding	0.642223	-1.09214	0.47015	-2.32296	0.0201812	0.0390488
PADI3	ENSG00000142619	protein_coding	74.7386	1.33341	0.292167	4.56387	5.02193e-06	2.11078e-05
DMRTB1	ENSG00000143006	protein_coding	0.619455	-1.88852	0.556	-3.39662	0.000682234	0.00188742
F13B	ENSG00000143278	protein_coding	0.916194	-1.40402	0.352723	-3.98051	6.87683e-05	0.000232832
FLG2	ENSG00000143520	protein_coding	2.47816	-1.04267	0.261121	-3.99307	6.52232e-05	0.00022181
TRIM43	ENSG00000144015	protein_coding	0.51207	-1.29406	0.441299	-2.93238	0.00336376	0.00793261
DQX1	ENSG00000144045	protein_coding	67.4994	-1.04584	0.172069	-6.07803	1.21668e-09	9.69679e-09
C1QL2	ENSG00000144119	protein_coding	83.4164	1.1806	0.279062	4.23062	2.3305e-05	8.63252e-05
NT5DC4	ENSG00000144130	protein_coding	19.8515	1.04517	0.137886	7.57994	3.45718e-14	5.50475e-13
CNGA3	ENSG00000144191	protein_coding	322.541	-1.2413	0.224417	-5.53122	3.18018e-08	1.99928e-07
LRTM1	ENSG00000144771	protein_coding	0.733393	-1.2102	0.27574	-4.3889	1.13925e-05	4.47568e-05
STXBP5L	ENSG00000145087	protein_coding	19.3569	-1.16201	0.247303	-4.69872	2.61801e-06	1.16196e-05
EPHA5	ENSG00000145242	protein_coding	8.39641	-1.05565	0.227979	-4.63048	3.64823e-06	1.57671e-05
UGT3A1	ENSG00000145626	protein_coding	36.3466	-3.5122	0.422265	-8.31753	8.9815e-17	2.09323e-15
ADAMTS19	ENSG00000145808	protein_coding	9.45273	-1.71699	0.297082	-5.7795	7.49228e-09	5.21925e-08
LECT2	ENSG00000145826	protein_coding	0.446581	-1.03412	0.450933	-2.2933	0.021831	0.0418244
H2BC1	ENSG00000146047	protein_coding	1.4043	-1.86532	0.392324	-4.75453	1.98904e-06	9.02526e-06
FGD2	ENSG00000146192	protein_coding	754.459	1.17329	0.0699887	16.764	4.47121e-63	7.64783e-60
TCTE1	ENSG00000146221	protein_coding	50.423	1.00029	0.191455	5.22465	1.74484e-07	9.60116e-07
GABRR1	ENSG00000146276	protein_coding	20.1602	-1.28715	0.270328	-4.76142	1.92233e-06	8.74846e-06
CLVS2	ENSG00000146352	protein_coding	1.87026	-1.65296	0.395947	-4.17471	2.98371e-05	0.00010839
NXF3	ENSG00000147206	protein_coding	51.9788	1.34853	0.165412	8.15255	3.56316e-16	7.63667e-15
GPR119	ENSG00000147262	protein_coding	0.357655	-1.35152	0.508948	-2.65551	0.00791881	0.0170606
MAGEA4	ENSG00000147381	protein_coding	128.991	-1.26159	0.535991	-2.35375	0.0185851	0.0362968
DOK2	ENSG00000147443	protein_coding	787.973	1.16271	0.0793401	14.6547	1.2572e-48	9.01779e-46
ATP6V0D2	ENSG00000147614	protein_coding	168.559	1.20938	0.12387	9.76335	1.61719e-22	9.04652e-21
IFNK	ENSG00000147896	protein_coding	2.68913	-2.8003	0.417243	-6.71144	1.92712e-11	2.04298e-10
VAX1	ENSG00000148704	protein_coding	7.20507	-2.30977	0.409093	-5.64606	1.64163e-08	1.08495e-07
SLC5A12	ENSG00000148942	protein_coding	57.6036	-1.33448	0.21091	-6.32724	2.49587e-10	2.22705e-09
SCGB1A1	ENSG00000149021	protein_coding	6498.09	1.24398	0.248116	5.01368	5.34e-07	2.68704e-06
SYT8	ENSG00000149043	protein_coding	598.069	1.09132	0.178549	6.11216	9.82886e-10	7.97353e-09
SLC22A8	ENSG00000149452	protein_coding	1.05459	-1.43592	0.325612	-4.40991	1.03413e-05	4.0909e-05
OCSTAMP	ENSG00000149635	protein_coding	2.10622	1.02501	0.187314	5.47213	4.44646e-08	2.72448e-07
SPINT4	ENSG00000149651	protein_coding	2.64892	-1.11555	0.275665	-4.04677	5.19286e-05	0.000179885
FERMT3	ENSG00000149781	protein_coding	1882.25	1.06684	0.0695594	15.3371	4.32073e-53	4.57504e-50
FXYD4	ENSG00000150201	protein_coding	149.128	-1.93668	0.237276	-8.16214	3.29142e-16	7.08158e-15
KLHL1	ENSG00000150361	protein_coding	0.47435	-1.70084	0.530414	-3.20664	0.00134296	0.00347254
CDH8	ENSG00000150394	protein_coding	40.5399	-1.18108	0.175238	-6.73983	1.58572e-11	1.70545e-10
LYPD6B	ENSG00000150556	protein_coding	358.231	-1.26324	0.171974	-7.34551	2.04969e-13	2.93005e-12
CCDC83	ENSG00000150676	protein_coding	1.54037	-1.65651	0.255571	-6.48158	9.07677e-11	8.67904e-10
C11orf53	ENSG00000150750	protein_coding	43.9939	-1.02429	0.276834	-3.70003	0.000215576	0.000662872
NPAS3	ENSG00000151322	protein_coding	234.277	-2.3425	0.18894	-12.3981	2.6756e-35	6.57401e-33
AKR1C2	ENSG00000151632	protein_coding	16938.5	-1.01426	0.254746	-3.98143	6.85017e-05	0.000232036
SLC35F4	ENSG00000151812	protein_coding	4.08977	-1.08057	0.182945	-5.90653	3.49384e-09	2.58103e-08
GABRA2	ENSG00000151834	protein_coding	16.0091	-1.01629	0.241718	-4.20446	2.61702e-05	9.59079e-05
PTH	ENSG00000152266	protein_coding	0.719831	-2.01734	0.417353	-4.83367	1.3404e-06	6.29065e-06
BOLL	ENSG00000152430	protein_coding	5.95026	-1.802	0.213176	-8.45312	2.83631e-17	7.05856e-16
BMP6	ENSG00000153162	protein_coding	696.525	-1.66082	0.157649	-10.5349	5.96351e-26	5.47953e-24
SCN3A	ENSG00000153253	protein_coding	126.255	-1.49701	0.187058	-8.00294	1.21487e-15	2.42168e-14
TMPRSS11D	ENSG00000153802	protein_coding	27.2328	-1.39967	0.235501	-5.94338	2.79197e-09	2.09384e-08
AK5	ENSG00000154027	protein_coding	33.5228	-1.12871	0.170071	-6.6367	3.20793e-11	3.27584e-10
CERS3	ENSG00000154227	protein_coding	5.73549	-1.67074	0.219607	-7.60785	2.78695e-14	4.50368e-13
PPP1R3A	ENSG00000154415	protein_coding	0.547396	-1.48047	0.5018	-2.95031	0.00317453	0.0075335
GBP5	ENSG00000154451	protein_coding	1801.44	1.0461	0.112176	9.32557	1.10392e-20	4.59248e-19
GPR26	ENSG00000154478	protein_coding	3.69465	1.46076	0.301558	4.84405	1.27219e-06	6.00223e-06
C10orf90	ENSG00000154493	protein_coding	10.3537	-1.02727	0.237769	-4.32044	1.55717e-05	5.96617e-05
UGT2B4	ENSG00000156096	protein_coding	62.1236	-2.33659	0.216651	-10.785	4.05096e-27	4.32025e-25
NAA11	ENSG00000156269	protein_coding	10.0109	-1.68558	0.412835	-4.08294	4.44702e-05	0.000156116
UNC5D	ENSG00000156687	protein_coding	23.3143	-2.4708	0.251916	-9.80802	1.03985e-22	6.04501e-21
ITGAD	ENSG00000156886	protein_coding	35.8189	1.14798	0.120648	9.51511	1.81524e-21	8.57887e-20
ZIC3	ENSG00000156925	protein_coding	4.46871	-1.6221	0.436336	-3.71756	0.000201157	0.0006218
SST	ENSG00000157005	protein_coding	88.2434	-2.4145	0.430784	-5.60489	2.08384e-08	1.35605e-07
TMED6	ENSG00000157315	protein_coding	169.056	-1.36519	0.152889	-8.92929	4.28741e-19	1.41028e-17
H4C8	ENSG00000158406	protein_coding	179.318	-1.08062	0.133713	-8.08162	6.39143e-16	1.32574e-14
NCF1	ENSG00000158517	protein_coding	242.49	1.20318	0.0828376	14.5246	8.46254e-48	5.22703e-45
SLAMF8	ENSG00000158714	protein_coding	1421.46	1.08892	0.0817203	13.325	1.65661e-40	5.71108e-38
ITLN2	ENSG00000158764	protein_coding	60.7931	1.28976	0.228004	5.65673	1.54287e-08	1.02409e-07
VWA5B1	ENSG00000158816	protein_coding	10.8198	1.60422	0.187618	8.55045	1.22613e-17	3.20566e-16
C1QC	ENSG00000159189	protein_coding	9719.42	1.03064	0.0926728	11.1212	9.89043e-29	1.2861e-26
IGF2BP1	ENSG00000159217	protein_coding	439.796	-1.08004	0.268659	-4.02012	5.81688e-05	0.000199775
CBR1	ENSG00000159228	protein_coding	8147.99	-1.28758	0.134926	-9.54282	1.38995e-21	6.68256e-20
CBR3	ENSG00000159231	protein_coding	515.939	-1.0065	0.132521	-7.59507	3.07631e-14	4.94611e-13
GJD2	ENSG00000159248	protein_coding	0.413462	-1.32618	0.578788	-2.29131	0.0219458	0.0420225
SCUBE1	ENSG00000159307	protein_coding	171.171	1.13807	0.120938	9.41036	4.9446e-21	2.17935e-19
SPRR2G	ENSG00000159516	protein_coding	2.13579	-1.37716	0.406772	-3.38559	0.000710264	0.00195778
CCDC17	ENSG00000159588	protein_coding	292.969	1.18421	0.150015	7.89397	2.92714e-15	5.51511e-14
CARMIL2	ENSG00000159753	protein_coding	368.727	1.00577	0.0972856	10.3383	4.72691e-25	3.86425e-23
TFF3	ENSG00000160180	protein_coding	6456.44	-1.21622	0.208064	-5.84542	5.05286e-09	3.63081e-08
TFF1	ENSG00000160182	protein_coding	1055.17	-1.15126	0.296731	-3.8798	0.000104543	0.000342661
UBASH3A	ENSG00000160185	protein_coding	140.521	1.03682	0.0865843	11.9746	4.82551e-33	1.00751e-30
ITGB2	ENSG00000160255	protein_coding	9756.13	1.06643	0.0837152	12.7388	3.59824e-37	1.01279e-34
JAML	ENSG00000160593	protein_coding	1188.93	1.06223	0.0822707	12.9114	3.87981e-38	1.16583e-35
CXCR5	ENSG00000160683	protein_coding	16.5877	1.25347	0.137988	9.08395	1.04702e-19	3.77029e-18
CCR5	ENSG00000160791	protein_coding	665.045	1.11535	0.0795654	14.018	1.20997e-44	5.66417e-42
FCRL3	ENSG00000160856	protein_coding	197.662	1.25114	0.123638	10.1194	4.53151e-24	3.21412e-22
HK3	ENSG00000160883	protein_coding	746.359	1.3825	0.0948515	14.5754	4.02463e-48	2.67139e-45
SIGLEC11	ENSG00000161640	protein_coding	47.7573	1.16463	0.104849	11.1077	1.15108e-28	1.48379e-26
CD300LG	ENSG00000161649	protein_coding	31.7011	1.32839	0.195926	6.78006	1.2013e-11	1.31716e-10
TREML1	ENSG00000161911	protein_coding	31.8972	1.05772	0.0931476	11.3554	6.97576e-30	1.05519e-27
SCIMP	ENSG00000161929	protein_coding	395.212	1.10204	0.0819623	13.4457	3.26257e-41	1.17753e-38
AKR7A3	ENSG00000162482	protein_coding	520.332	-1.01983	0.186372	-5.47203	4.44916e-08	2.72576e-07
LRRC53	ENSG00000162621	protein_coding	0.695179	-1.23443	0.390219	-3.16343	0.00155923	0.00397248
B3GALT2	ENSG00000162630	protein_coding	166.125	-1.27618	0.162734	-7.84212	4.42992e-15	8.10436e-14
CADM3	ENSG00000162706	protein_coding	161.378	1.17644	0.131722	8.93121	4.21388e-19	1.38792e-17
LMX1A	ENSG00000162761	protein_coding	6.04098	-2.01258	0.345466	-5.8257	5.68751e-09	4.04567e-08
LRRTM1	ENSG00000162951	protein_coding	51.4384	1.39725	0.263809	5.29645	1.18075e-07	6.70973e-07
NEUROD1	ENSG00000162992	protein_coding	35.4125	-3.05748	0.416809	-7.33544	2.20989e-13	3.13687e-12
SLC16A14	ENSG00000163053	protein_coding	1840.12	-1.47117	0.154208	-9.54018	1.42587e-21	6.84047e-20
EN1	ENSG00000163064	protein_coding	2.9221	-1.06475	0.216509	-4.91782	8.75142e-07	4.2405e-06
CCKAR	ENSG00000163394	protein_coding	2.48643	-1.22411	0.365323	-3.35075	0.000805917	0.00219424
EOMES	ENSG00000163508	protein_coding	131.542	1.06335	0.106579	9.97704	1.92114e-23	1.23108e-21
FCRL1	ENSG00000163534	protein_coding	87.5103	1.04334	0.147689	7.06442	1.61293e-12	2.00476e-11
ALB	ENSG00000163631	protein_coding	327.709	2.3818	0.262212	9.0835	1.05138e-19	3.77987e-18
CLRN1	ENSG00000163646	protein_coding	0.645007	-1.1058	0.34702	-3.18656	0.00143977	0.00369663
FBXO40	ENSG00000163833	protein_coding	3.34242	-1.24933	0.205298	-6.08545	1.16167e-09	9.2984e-09
CFAP100	ENSG00000163885	protein_coding	85.4315	1.15471	0.186459	6.19284	5.90893e-10	4.96564e-09
S100P	ENSG00000163993	protein_coding	12048.9	-1.45979	0.201163	-7.25672	3.96589e-13	5.38702e-12
ETNPPL	ENSG00000164089	protein_coding	74.4479	-2.35623	0.351721	-6.69915	2.09641e-11	2.21015e-10
PITX2	ENSG00000164093	protein_coding	377.655	-1.25473	0.214107	-5.86029	4.62059e-09	3.34342e-08
C4orf45	ENSG00000164123	protein_coding	3.64932	-1.34998	0.194452	-6.94247	3.85309e-12	4.5272e-11
SPINK1	ENSG00000164266	protein_coding	10362.7	-1.09824	0.228898	-4.79793	1.60314e-06	7.41726e-06
CARTPT	ENSG00000164326	protein_coding	0.462565	-1.08551	0.488412	-2.22253	0.0262477	0.0491407
DACT2	ENSG00000164488	protein_coding	508.158	-1.41484	0.198315	-7.13432	9.72649e-13	1.25161e-11
PI16	ENSG00000164530	protein_coding	53.465	1.18799	0.164773	7.20985	5.60137e-13	7.44261e-12
DEFB1	ENSG00000164825	protein_coding	336.29	-1.12073	0.204579	-5.47823	4.29597e-08	2.637e-07
TMEM74	ENSG00000164841	protein_coding	27.1069	-1.02642	0.172248	-5.95896	2.53853e-09	1.91442e-08
BAALC	ENSG00000164929	protein_coding	539.386	-1.2245	0.173838	-7.0439	1.86933e-12	2.30285e-11
DCSTAMP	ENSG00000164935	protein_coding	90.3528	1.20374	0.123817	9.72196	2.43058e-22	1.32621e-20
ZMAT4	ENSG00000165061	protein_coding	67.7144	-1.89121	0.280193	-6.74967	1.48177e-11	1.59906e-10
CYBB	ENSG00000165168	protein_coding	5631.15	1.01117	0.0950843	10.6344	2.06102e-26	2.01445e-24
SLITRK5	ENSG00000165300	protein_coding	141	-1.01197	0.176159	-5.74463	9.21224e-09	6.33601e-08
PHOX2A	ENSG00000165462	protein_coding	2.6645	-1.71117	0.339599	-5.03879	4.68486e-07	2.38082e-06
RPL10L	ENSG00000165496	protein_coding	2.73148	-1.33011	0.211798	-6.2801	3.38353e-10	2.95391e-09
CDX2	ENSG00000165556	protein_coding	46.6263	-1.10906	0.28723	-3.86125	0.000112811	0.000367031
OTX2	ENSG00000165588	protein_coding	5.04765	-1.83399	0.421666	-4.34938	1.36521e-05	5.28222e-05
SOHLH1	ENSG00000165643	protein_coding	5.33087	-1.302	0.295841	-4.40102	1.07744e-05	4.24748e-05
RET	ENSG00000165731	protein_coding	611.067	-1.59624	0.194835	-8.19276	2.55294e-16	5.57362e-15
KCNC2	ENSG00000166006	protein_coding	13.9111	-1.58347	0.325903	-4.85872	1.18147e-06	5.60214e-06
LRTM2	ENSG00000166159	protein_coding	1.21808	1.10255	0.2333	4.7259	2.29093e-06	1.02725e-05
ASPG	ENSG00000166183	protein_coding	166.156	-1.22823	0.196062	-6.2645	3.74018e-10	3.23921e-09
OR10A5	ENSG00000166363	protein_coding	0.645378	-2.62319	0.795236	-3.29863	0.000971571	0.00259568
OR2D2	ENSG00000166368	protein_coding	0.960935	-2.12929	0.408075	-5.2179	1.80959e-07	9.93411e-07
WDR72	ENSG00000166415	protein_coding	712.96	-1.28322	0.205834	-6.23424	4.53968e-10	3.87875e-09
CRABP1	ENSG00000166426	protein_coding	93.7556	-1.14317	0.236414	-4.83546	1.32836e-06	6.24137e-06
SLC38A8	ENSG00000166558	protein_coding	21.1727	-2.23354	0.249186	-8.96333	3.15014e-19	1.05731e-17
SERPINB12	ENSG00000166634	protein_coding	0.817061	-1.99781	0.440207	-4.53835	5.66962e-06	2.35843e-05
MS4A14	ENSG00000166928	protein_coding	116.998	1.11766	0.0949781	11.7675	5.73692e-32	1.07651e-29
B4GALNT2	ENSG00000167080	protein_coding	417.411	-2.15136	0.238946	-9.00352	2.18586e-19	7.45472e-18
TTC16	ENSG00000167094	protein_coding	68.838	1.15454	0.129116	8.94189	3.82558e-19	1.26869e-17
BPIFB6	ENSG00000167104	protein_coding	2.52449	-2.13713	0.424514	-5.03431	4.7958e-07	2.43219e-06
SNX20	ENSG00000167208	protein_coding	582.809	1.05006	0.0715471	14.6764	9.12798e-49	6.65474e-46
DPEP2	ENSG00000167261	protein_coding	257.549	1.16148	0.0797806	14.5584	5.16188e-48	3.27941e-45
NIBAN3	ENSG00000167483	protein_coding	86.2378	1.31832	0.13313	9.90253	4.05878e-23	2.48283e-21
LAIR1	ENSG00000167613	protein_coding	1930.66	1.05744	0.0762079	13.8757	8.8911e-44	3.76576e-41
KLK5	ENSG00000167754	protein_coding	41.388	-1.24927	0.287125	-4.35096	1.35543e-05	5.2494e-05
KLK13	ENSG00000167759	protein_coding	238.704	-1.91721	0.217907	-8.79829	1.38911e-18	4.21107e-17
CD300C	ENSG00000167850	protein_coding	164.601	1.07339	0.0875397	12.2617	1.45428e-34	3.42193e-32
OR1F1	ENSG00000168124	protein_coding	1.94139	-1.02296	0.351867	-2.90723	0.00364648	0.00853013
OR2B2	ENSG00000168131	protein_coding	0.704265	-2.30994	0.508269	-4.54473	5.5006e-06	2.29477e-05
PTF1A	ENSG00000168267	protein_coding	0.877807	1.47301	0.465567	3.16391	0.00155665	0.00396638
H1-4	ENSG00000168298	protein_coding	46.6613	-2.14806	0.164983	-13.0199	9.42809e-39	2.97366e-36
TXNDC2	ENSG00000168454	protein_coding	8.79975	-1.11647	0.160706	-6.94728	3.72407e-12	4.39069e-11
LGI3	ENSG00000168481	protein_coding	223.458	1.30089	0.20909	6.2217	4.91794e-10	4.18345e-09
SFTPC	ENSG00000168484	protein_coding	46288	1.33161	0.238969	5.57232	2.51376e-08	1.61107e-07
GBX2	ENSG00000168505	protein_coding	9.71663	-1.0501	0.230685	-4.55209	5.31153e-06	2.22257e-05
MYL1	ENSG00000168530	protein_coding	0.973178	-2.76007	0.530274	-5.205	1.94e-07	1.0586e-06
GFRA2	ENSG00000168546	protein_coding	60.4215	1.1321	0.101629	11.1396	8.05157e-29	1.07852e-26
LRP1B	ENSG00000168702	protein_coding	31.5341	-1.16232	0.232922	-4.99015	6.03328e-07	3.00824e-06
WFDC12	ENSG00000168703	protein_coding	14.5247	-1.09914	0.225567	-4.87278	1.10039e-06	5.24621e-06
BTNL3	ENSG00000168903	protein_coding	3.64576	1.18113	0.231718	5.09726	3.44602e-07	1.79514e-06
TRIM49	ENSG00000168930	protein_coding	0.816444	-1.61103	0.379733	-4.24252	2.21027e-05	8.2159e-05
TM4SF20	ENSG00000168955	protein_coding	18.3008	-2.38093	0.300246	-7.92993	2.19265e-15	4.18863e-14
SIGLEC7	ENSG00000168995	protein_coding	146.891	1.04206	0.0860575	12.1089	9.47801e-34	2.09705e-31
KLK7	ENSG00000169035	protein_coding	221.651	1.07964	0.254293	4.24565	2.17963e-05	8.11288e-05
PDILT	ENSG00000169340	protein_coding	0.460773	-1.33725	0.492269	-2.71651	0.00659749	0.0144948
UMOD	ENSG00000169344	protein_coding	0.960007	-1.47919	0.548996	-2.69435	0.0070526	0.0153747
GP2	ENSG00000169347	protein_coding	54.4354	-1.87705	0.35274	-5.32135	1.03e-07	5.91507e-07
HTRA4	ENSG00000169495	protein_coding	99.9823	1.50466	0.106745	14.0959	4.0271e-45	1.96806e-42
CRCT1	ENSG00000169509	protein_coding	2.44436	-1.46574	0.438184	-3.34503	0.000822724	0.00223521
CHRNA5	ENSG00000169684	protein_coding	257.666	-1.44516	0.132367	-10.9179	9.46765e-28	1.09362e-25
CTNND2	ENSG00000169862	protein_coding	441.246	-2.0568	0.230851	-8.90966	5.11905e-19	1.66414e-17
ITGAM	ENSG00000169896	protein_coding	1618.85	1.23504	0.0865232	14.2741	3.17409e-46	1.66069e-43
S100G	ENSG00000169906	protein_coding	2.42824	-1.74217	0.305063	-5.71085	1.12413e-08	7.62079e-08
SERPINA9	ENSG00000170054	protein_coding	9.58315	1.03537	0.199288	5.19537	2.04318e-07	1.10973e-06
GPR25	ENSG00000170128	protein_coding	22.3442	1.06637	0.12194	8.74509	2.22838e-18	6.5456e-17
VGLL2	ENSG00000170162	protein_coding	6.24875	-3.49604	0.409119	-8.54529	1.28212e-17	3.33832e-16
GYPA	ENSG00000170180	protein_coding	0.71573	-1.00333	0.313645	-3.19893	0.0013794	0.00355663
C7orf33	ENSG00000170279	protein_coding	0.553834	-1.09306	0.428028	-2.5537	0.0106584	0.022192
KRT72	ENSG00000170486	protein_coding	1.69439	1.31396	0.194841	6.74379	1.54311e-11	1.66163e-10
COX7B2	ENSG00000170516	protein_coding	24.2613	-1.28631	0.573706	-2.24211	0.0249541	0.0470215
OR10A4	ENSG00000170782	protein_coding	0.530249	-1.60971	0.606938	-2.65218	0.00799734	0.0172115
OR10A2	ENSG00000170790	protein_coding	0.807562	-1.97887	0.381438	-5.18791	2.12663e-07	1.14939e-06
PSG6	ENSG00000170848	protein_coding	2.54424	-1.75892	0.483504	-3.63785	0.000274918	0.000825869
OSCAR	ENSG00000170909	protein_coding	560.818	1.27472	0.0881865	14.4548	2.33906e-47	1.35094e-44
DDI1	ENSG00000170967	protein_coding	1.45333	-2.95115	0.495562	-5.95516	2.59817e-09	1.95575e-08
OR13H1	ENSG00000171054	protein_coding	0.637739	-1.77903	0.491512	-3.6195	0.000295178	0.000880308
OBP2B	ENSG00000171102	protein_coding	1.76629	-1.26649	0.287508	-4.40505	1.05759e-05	4.17664e-05
GRIK1	ENSG00000171189	protein_coding	24.5749	-1.04345	0.140352	-7.43452	1.0495e-13	1.55786e-12
KRT13	ENSG00000171401	protein_coding	120.196	-1.68501	0.204233	-8.25044	1.57808e-16	3.54268e-15
KRT20	ENSG00000171431	protein_coding	83.1501	3.011	0.304797	9.87868	5.15062e-23	3.11221e-21
OR1L6	ENSG00000171459	protein_coding	0.630982	-2.05514	0.649243	-3.16544	0.00154849	0.00394797
NLRP5	ENSG00000171487	protein_coding	4.79783	-2.22567	0.426004	-5.22453	1.74599e-07	9.60631e-07
OR1N2	ENSG00000171501	protein_coding	0.967747	-1.08969	0.487941	-2.23325	0.0255327	0.0479697
FGG	ENSG00000171557	protein_coding	23827.4	-1.78654	0.241415	-7.40029	1.35885e-13	1.98458e-12
FGA	ENSG00000171560	protein_coding	17064.8	-2.09234	0.267924	-7.80945	5.74359e-15	1.03496e-13
FGB	ENSG00000171564	protein_coding	10513.7	-2.52504	0.327461	-7.71095	1.24885e-14	2.13569e-13
DNAI2	ENSG00000171595	protein_coding	102.932	1.2233	0.201573	6.06876	1.28899e-09	1.02218e-08
PTCRA	ENSG00000171611	protein_coding	22.5754	1.29435	0.107682	12.0201	2.78746e-33	5.87506e-31
RASGRP4	ENSG00000171777	protein_coding	143.673	1.03417	0.0748188	13.8224	1.86826e-43	7.83822e-41
TEX37	ENSG00000172073	protein_coding	1.02387	-1.15799	0.301382	-3.84226	0.000121905	0.000393623
GPR22	ENSG00000172209	protein_coding	6.59813	-2.22116	0.206571	-10.7525	5.76557e-27	6.06162e-25
ACOT12	ENSG00000172497	protein_coding	1.22824	-1.12421	0.259251	-4.33638	1.44846e-05	5.57811e-05
CCL19	ENSG00000172724	protein_coding	1142.83	1.06975	0.137087	7.80345	6.0236e-15	1.08279e-13
ACSM6	ENSG00000173124	protein_coding	4.87434	-2.09545	0.220081	-9.52126	1.71095e-21	8.11189e-20
GPR151	ENSG00000173250	protein_coding	0.87762	-1.89974	0.33783	-5.62336	1.87278e-08	1.22679e-07
C1QB	ENSG00000173369	protein_coding	11599.1	1.07929	0.0951253	11.346	7.76134e-30	1.16216e-27
C1QA	ENSG00000173372	protein_coding	9550.65	1.00319	0.0920658	10.8964	1.1988e-27	1.36002e-25
INSM1	ENSG00000173404	protein_coding	27.1706	-1.12127	0.212973	-5.26483	1.40317e-07	7.85226e-07
NLRP13	ENSG00000173572	protein_coding	1.30203	-1.89576	0.449692	-4.21569	2.49017e-05	9.16744e-05
XCR1	ENSG00000173578	protein_coding	94.1865	1.01505	0.110767	9.16381	5.00952e-20	1.88799e-18
C9orf131	ENSG00000174038	protein_coding	6.52873	-1.20852	0.186167	-6.4916	8.49274e-11	8.1592e-10
CHRNA9	ENSG00000174343	protein_coding	226.913	-1.95791	0.263204	-7.43877	1.01628e-13	1.51106e-12
TRHR	ENSG00000174417	protein_coding	0.881399	-1.07547	0.306683	-3.50679	0.000453554	0.00129922
ABRA	ENSG00000174429	protein_coding	4.10741	-1.08945	0.183347	-5.94199	2.81586e-09	2.11069e-08
VWC2L	ENSG00000174453	protein_coding	3.40842	-1.0301	0.231683	-4.44614	8.74265e-06	3.50305e-05
GALNTL6	ENSG00000174473	protein_coding	112.121	-1.45439	0.187089	-7.77379	7.61749e-15	1.34324e-13
LINGO2	ENSG00000174482	protein_coding	15.8349	-1.07801	0.215042	-5.01303	5.35801e-07	2.69488e-06
CMKLR1	ENSG00000174600	protein_coding	1026.59	1.13669	0.0799095	14.2247	6.43931e-46	3.32987e-43
CA5A	ENSG00000174990	protein_coding	14.0083	-1.06628	0.147042	-7.25153	4.12077e-13	5.58036e-12
DSG4	ENSG00000175065	protein_coding	4.72592	-1.42218	0.283688	-5.0132	5.35329e-07	2.69311e-06
RAG2	ENSG00000175097	protein_coding	1.28135	-1.08887	0.238879	-4.55822	5.15886e-06	2.16235e-05
WFDC5	ENSG00000175121	protein_coding	14.2206	-3.09156	0.307171	-10.0646	7.91978e-24	5.36086e-22
VWA3A	ENSG00000175267	protein_coding	159.245	1.17457	0.193134	6.08163	1.18965e-09	9.50007e-09
APOF	ENSG00000175336	protein_coding	4.87561	-1.79991	0.226341	-7.9522	1.83224e-15	3.54275e-14
PCSK1	ENSG00000175426	protein_coding	959.64	-3.66534	0.234529	-15.6285	4.65661e-55	5.4497e-52
TBC1D10C	ENSG00000175463	protein_coding	632.851	1.0755	0.0820357	13.1101	2.88246e-39	9.28905e-37
LRRC25	ENSG00000175489	protein_coding	494.679	1.00696	0.0772558	13.0341	7.82967e-39	2.48715e-36
UBQLN3	ENSG00000175520	protein_coding	0.910782	-2.81085	0.548468	-5.1249	2.97688e-07	1.56487e-06
EIF4E1B	ENSG00000175766	protein_coding	10.6633	1.84302	0.372355	4.94965	7.43473e-07	3.65143e-06
CALCB	ENSG00000175868	protein_coding	38.1653	-2.40927	0.211168	-11.4092	3.76047e-30	5.8068e-28
HOXD8	ENSG00000175879	protein_coding	118.489	-1.04405	0.153241	-6.81315	9.54816e-12	1.06316e-10
ZNF683	ENSG00000176083	protein_coding	194.177	1.04749	0.133399	7.85227	4.0856e-15	7.50805e-14
HMGB4	ENSG00000176256	protein_coding	1.22063	-3.08856	0.502268	-6.14924	7.78565e-10	6.41063e-09
DCAF4L2	ENSG00000176566	protein_coding	7.60895	-2.2881	0.583258	-3.92297	8.74639e-05	0.000290884
C10orf71	ENSG00000177354	protein_coding	17.18	-1.79718	0.283731	-6.33408	2.3876e-10	2.1386e-09
UMODL1	ENSG00000177398	protein_coding	349.155	-1.1545	0.197191	-5.85472	4.77801e-09	3.44891e-08
OR2T8	ENSG00000177462	protein_coding	0.410314	-1.20819	0.449221	-2.68953	0.0071553	0.0155787
OLIG3	ENSG00000177468	protein_coding	2.44352	-2.17541	0.602651	-3.60974	0.0003065	0.000910897
CD163	ENSG00000177575	protein_coding	4927.89	1.15036	0.100379	11.4601	2.09324e-30	3.31284e-28
SUMO4	ENSG00000177688	protein_coding	10.0406	-1.1218	0.135332	-8.28919	1.14019e-16	2.61508e-15
KCNJ10	ENSG00000177807	protein_coding	82.5835	1.42449	0.128235	11.1085	1.14116e-28	1.47528e-26
ODF3	ENSG00000177947	protein_coding	1.69747	-1.12916	0.271936	-4.1523	3.29153e-05	0.000118652
LCN15	ENSG00000177984	protein_coding	12.0949	-3.21088	0.306965	-10.4601	1.31743e-25	1.16711e-23
GPR150	ENSG00000178015	protein_coding	18.5179	1.01886	0.100084	10.1801	2.43357e-24	1.79182e-22
TSPYL6	ENSG00000178021	protein_coding	3.98827	-2.32957	0.27728	-8.4015	4.40799e-17	1.06713e-15
HTR3C	ENSG00000178084	protein_coding	4.19041	1.02791	0.21973	4.67806	2.89598e-06	1.27477e-05
SLITRK1	ENSG00000178235	protein_coding	6.85642	-1.39668	0.386868	-3.61022	0.000305932	0.000909391
OR2D3	ENSG00000178358	protein_coding	0.788986	-2.57078	0.64813	-3.96646	7.29486e-05	0.000245882
CALML3	ENSG00000178363	protein_coding	47.3323	-2.77751	0.245878	-11.2963	1.36864e-29	1.98261e-27
DYNAP	ENSG00000178690	protein_coding	1.10428	-1.43298	0.32886	-4.35741	1.31611e-05	5.11044e-05
RNF186	ENSG00000178828	protein_coding	51.5261	-1.73504	0.209612	-8.2774	1.2589e-16	2.86666e-15
LGALS7B	ENSG00000178934	protein_coding	37.4695	-1.88047	0.205933	-9.1315	6.75582e-20	2.49539e-18
OR13D1	ENSG00000179055	protein_coding	0.765075	-2.15523	0.507512	-4.24665	2.16987e-05	8.08061e-05
ZFP42	ENSG00000179059	protein_coding	98.6794	-1.16569	0.332788	-3.5028	0.000460401	0.00131756
CIITA	ENSG00000179583	protein_coding	2697.64	1.03696	0.0845627	12.2626	1.43779e-34	3.40114e-32
NLRP8	ENSG00000179709	protein_coding	2.47801	-1.52674	0.360713	-4.23257	2.3104e-05	8.56305e-05
MRGPRX3	ENSG00000179826	protein_coding	1.52843	-1.3351	0.296903	-4.49675	6.90002e-06	2.82194e-05
ITLN1	ENSG00000179914	protein_coding	53.3199	1.31378	0.186038	7.06185	1.64299e-12	2.03871e-11
TMEM150B	ENSG00000180061	protein_coding	156.289	1.08758	0.0942961	11.5337	8.92106e-31	1.51426e-28
C12orf40	ENSG00000180116	protein_coding	2.9713	-2.2588	0.307873	-7.33679	2.18783e-13	3.10754e-12
FAM71C	ENSG00000180219	protein_coding	1.20336	-2.03112	0.346876	-5.85546	4.75693e-09	3.43425e-08
SLC9A4	ENSG00000180251	protein_coding	14.7965	1.11028	0.276351	4.01764	5.8785e-05	0.000201751
ALX1	ENSG00000180318	protein_coding	17.0559	-1.15131	0.285514	-4.0324	5.52106e-05	0.000190394
KCTD4	ENSG00000180332	protein_coding	4.92047	-2.77252	0.297766	-9.31107	1.26549e-20	5.245e-19
SERTM1	ENSG00000180440	protein_coding	19.9525	1.06388	0.231087	4.60379	4.14876e-06	1.77118e-05
KCNE1	ENSG00000180509	protein_coding	45.4897	1.06862	0.12322	8.67245	4.22928e-18	1.19116e-16
FUT7	ENSG00000180549	protein_coding	50.6536	1.10736	0.0984621	11.2466	2.40813e-29	3.39982e-27
GREM2	ENSG00000180875	protein_coding	245.445	-1.34476	0.180122	-7.46582	8.27849e-14	1.24674e-12
H2AW	ENSG00000181218	protein_coding	475.298	-1.15979	0.153842	-7.53881	4.74288e-14	7.37759e-13
OR6T1	ENSG00000181499	protein_coding	0.631749	1.00521	0.299468	3.35666	0.00078889	0.00215276
MAB21L2	ENSG00000181541	protein_coding	3.72953	-1.58565	0.233468	-6.79172	1.10801e-11	1.2209e-10
EDDM3B	ENSG00000181552	protein_coding	1.71028	-2.04901	0.33206	-6.1706	6.80301e-10	5.65185e-09
OR52D1	ENSG00000181609	protein_coding	0.788033	-1.59488	0.356557	-4.47301	7.71268e-06	3.12584e-05
OR52H1	ENSG00000181616	protein_coding	0.988635	-2.31726	0.436596	-5.30756	1.11104e-07	6.34278e-07
P2RY13	ENSG00000181631	protein_coding	339.803	1.07634	0.090801	11.8538	2.05684e-32	4.10188e-30
ZBTB20	ENSG00000181722	protein_coding	100.039	-1.38625	0.122353	-11.3299	9.33353e-30	1.37444e-27
ACTL9	ENSG00000181786	protein_coding	0.51075	-1.76272	0.485374	-3.63167	0.000281588	0.000843682
ASB18	ENSG00000182177	protein_coding	0.69084	-1.30213	0.348529	-3.73609	0.000186907	0.000580861
GABRG3	ENSG00000182256	protein_coding	34.7561	-1.22104	0.277447	-4.401	1.07754e-05	4.2475e-05
GLTPD2	ENSG00000182327	protein_coding	107.924	-1.16437	0.155614	-7.48243	7.29631e-14	1.10745e-12
KIAA2012	ENSG00000182329	protein_coding	50.5102	1.14689	0.202034	5.67671	1.37313e-08	9.18281e-08
LIPF	ENSG00000182333	protein_coding	2.0822	-1.14913	0.320568	-3.58466	0.000337512	0.000993765
OR5P3	ENSG00000182334	protein_coding	0.572142	-1.44021	0.483564	-2.97833	0.00289822	0.00694
NXPH4	ENSG00000182379	protein_coding	277.052	-1.06978	0.183066	-5.84367	5.10636e-09	3.66681e-08
RNASE10	ENSG00000182545	protein_coding	6.50764	-1.15653	0.184769	-6.25934	3.86613e-10	3.34048e-09
CSF1R	ENSG00000182578	protein_coding	4062.21	1.07975	0.0783991	13.7724	3.73371e-43	1.48255e-40
SLC25A21	ENSG00000183032	protein_coding	101.072	-1.35412	0.136571	-9.91508	3.57956e-23	2.2018e-21
OR5P2	ENSG00000183303	protein_coding	0.641393	-1.09808	0.411751	-2.66685	0.00765658	0.0165462
TMEM121B	ENSG00000183307	protein_coding	71.3621	1.02976	0.0976535	10.545	5.35713e-26	4.96338e-24
REC114	ENSG00000183324	protein_coding	5.3903	-1.21828	0.179988	-6.76869	1.29951e-11	1.41543e-10
ACSM5	ENSG00000183549	protein_coding	49.0662	1.1993	0.119787	10.012	1.35034e-23	8.84424e-22
GKN2	ENSG00000183607	protein_coding	537.521	-1.68521	0.236743	-7.11829	1.09273e-12	1.39443e-11
PSG9	ENSG00000183668	protein_coding	2.39938	-1.02515	0.400974	-2.55665	0.0105687	0.0220226
FOXL2	ENSG00000183770	protein_coding	7.20228	-1.09325	0.285128	-3.83425	0.00012595	0.000405387
SRARP	ENSG00000183888	protein_coding	9.45899	-1.64064	0.264203	-6.20977	5.30637e-10	4.49752e-09
NPW	ENSG00000183971	protein_coding	184.698	-2.09371	0.198503	-10.5475	5.21695e-26	4.8639e-24
TRIML1	ENSG00000184108	protein_coding	0.465816	-1.02125	0.418524	-2.44012	0.0146824	0.0294616
H2AC20	ENSG00000184260	protein_coding	53.4718	-1.9153	0.137677	-13.9115	5.39293e-44	2.39835e-41
H2AC21	ENSG00000184270	protein_coding	10.4687	-3.31139	0.227268	-14.5704	4.33244e-48	2.83342e-45
DEFB108B	ENSG00000184276	protein_coding	0.775923	-1.84218	0.427596	-4.30822	1.64574e-05	6.27857e-05
MRGPRE	ENSG00000184350	protein_coding	9.72503	1.08555	0.250439	4.33461	1.46022e-05	5.61901e-05
H1-5	ENSG00000184357	protein_coding	30.6411	-3.7573	0.22187	-16.9347	2.4965e-64	5.04655e-61
LRRC19	ENSG00000184434	protein_coding	19.4913	-1.13274	0.172471	-6.56769	5.11019e-11	5.06599e-10
GAST	ENSG00000184502	protein_coding	1.41662	-1.57714	0.362835	-4.3467	1.38201e-05	5.34302e-05
LRRC26	ENSG00000184709	protein_coding	33.494	-1.57878	0.200825	-7.86145	3.79703e-15	7.02127e-14
APOBR	ENSG00000184730	protein_coding	852.422	1.16536	0.0795942	14.6413	1.53047e-48	1.06348e-45
OR6A2	ENSG00000184933	protein_coding	0.70377	-1.54775	0.427438	-3.62099	0.000293475	0.000875759
RFX6	ENSG00000185002	protein_coding	11.9354	-1.70879	0.333338	-5.12631	2.95484e-07	1.55493e-06
H2BC13	ENSG00000185130	protein_coding	11.9688	-1.87746	0.159555	-11.7669	5.78276e-32	1.08055e-29
C12orf56	ENSG00000185306	protein_coding	110.885	-1.1127	0.219848	-5.06123	4.16563e-07	2.13647e-06
SCN10A	ENSG00000185313	protein_coding	1.18921	1.09406	0.205955	5.3121	1.08366e-07	6.19842e-07
HS6ST3	ENSG00000185352	protein_coding	42.1435	-1.17017	0.205376	-5.69771	1.21426e-08	8.18687e-08
KRT6B	ENSG00000185479	protein_coding	172.357	-1.15658	0.269178	-4.2967	1.73356e-05	6.58142e-05
DLK1	ENSG00000185559	protein_coding	117.624	1.01615	0.402983	2.52157	0.0116834	0.0240581
PDIA2	ENSG00000185615	protein_coding	109.291	-1.34958	0.200414	-6.73396	1.65105e-11	1.77185e-10
KRT79	ENSG00000185640	protein_coding	10.4256	1.20347	0.17679	6.80732	9.94351e-12	1.10414e-10
TMPRSS11B	ENSG00000185873	protein_coding	0.322213	-1.084	0.467627	-2.31809	0.0204444	0.0394979
PRSS38	ENSG00000185888	protein_coding	0.629991	-1.0661	0.430733	-2.47508	0.0133206	0.0270229
TAS2R60	ENSG00000185899	protein_coding	1.57728	-1.0694	0.272649	-3.92225	8.77271e-05	0.000291672
NKAIN3	ENSG00000185942	protein_coding	17.4367	-1.32111	0.246909	-5.35061	8.76573e-08	5.10582e-07
LCE3E	ENSG00000185966	protein_coding	0.429745	-1.48158	0.614549	-2.41084	0.0159159	0.0316481
TAS2R42	ENSG00000186136	protein_coding	1.05293	-1.11636	0.248856	-4.48596	7.25868e-06	2.95558e-05
BPIFB4	ENSG00000186191	protein_coding	30.7806	-1.83758	0.251962	-7.29309	3.02928e-13	4.21389e-12
EDARADD	ENSG00000186197	protein_coding	192.316	-1.23386	0.14418	-8.55783	1.15014e-17	3.02121e-16
MINAR2	ENSG00000186367	protein_coding	0.4546	-1.01242	0.394508	-2.56628	0.0102795	0.0215009
TRDN	ENSG00000186439	protein_coding	12.4384	-1.28928	0.323222	-3.98883	6.64012e-05	0.000225402
KLK12	ENSG00000186474	protein_coding	1281.64	-2.94621	0.304474	-9.67638	3.79917e-22	2.00186e-20
ARHGAP30	ENSG00000186517	protein_coding	1890.25	1.14641	0.0568344	20.1712	1.75465e-90	8.6703e-87
CFAP73	ENSG00000186710	protein_coding	111.82	1.09974	0.161147	6.82444	8.82685e-12	9.86053e-11
LILRB4	ENSG00000186818	protein_coding	1587.64	1.2474	0.0920943	13.5448	8.50314e-42	3.15126e-39
KRT16	ENSG00000186832	protein_coding	627.501	-1.18303	0.208951	-5.66176	1.49832e-08	9.96907e-08
KRT14	ENSG00000186847	protein_coding	161.114	-1.63038	0.235709	-6.91691	4.61607e-12	5.36415e-11
CYP4A11	ENSG00000187048	protein_coding	7.80545	-1.08662	0.207305	-5.24163	1.59163e-07	8.82143e-07
TMPRSS11A	ENSG00000187054	protein_coding	6.82484	-1.48859	0.242077	-6.14921	7.78697e-10	6.41063e-09
CIDEC	ENSG00000187288	protein_coding	17.4334	-1.0191	0.232831	-4.37702	1.20311e-05	4.70455e-05
CDHR4	ENSG00000187492	protein_coding	165.15	1.29129	0.201454	6.40985	1.45667e-10	1.34877e-09
OR52B6	ENSG00000187747	protein_coding	1.22593	-2.27452	0.362415	-6.27601	3.47365e-10	3.02724e-09
LIN28B	ENSG00000187772	protein_coding	24.0895	-1.92742	0.473543	-4.07022	4.69684e-05	0.000164044
TTC24	ENSG00000187862	protein_coding	23.4733	1.49301	0.122272	12.2106	2.72997e-34	6.25811e-32
LRRC74B	ENSG00000187905	protein_coding	33.9348	1.23784	0.221276	5.59411	2.21753e-08	1.43423e-07
RTP5	ENSG00000188011	protein_coding	6.75307	1.61528	0.140738	11.4772	1.71703e-30	2.79706e-28
EYS	ENSG00000188107	protein_coding	183.969	-1.43725	0.125249	-11.4752	1.75871e-30	2.83381e-28
HEPACAM2	ENSG00000188175	protein_coding	60.9353	-1.48327	0.224736	-6.60007	4.10975e-11	4.13037e-10
RUFY4	ENSG00000188282	protein_coding	82.2068	1.04499	0.134478	7.77074	7.80299e-15	1.37268e-13
C10orf99	ENSG00000188373	protein_coding	1.96464	-1.30386	0.388234	-3.35845	0.000783802	0.00214019
PDCD1	ENSG00000188389	protein_coding	194.082	1.15304	0.102018	11.3024	1.27683e-29	1.86175e-27
GPR21	ENSG00000188394	protein_coding	0.815239	-1.0781	0.267602	-4.02876	5.60721e-05	0.000193066
COL25A1	ENSG00000188517	protein_coding	425.119	-2.3979	0.246161	-9.74119	2.01179e-22	1.11141e-20
PLET1	ENSG00000188771	protein_coding	2.61299	-2.06841	0.2473	-8.36399	6.06344e-17	1.44277e-15
CNR2	ENSG00000188822	protein_coding	54.4908	1.01149	0.138408	7.30806	2.71031e-13	3.8023e-12
INSYN2A	ENSG00000188916	protein_coding	105.412	-1.81784	0.160153	-11.3507	7.36113e-30	1.10971e-27
SLC15A5	ENSG00000188991	protein_coding	5.11035	-1.4252	0.223767	-6.36914	1.90086e-10	1.72979e-09
PRSS48	ENSG00000189099	protein_coding	4.15587	-3.00057	0.28061	-10.693	1.09765e-26	1.11195e-24
PAX5	ENSG00000196092	protein_coding	280.517	1.03541	0.142651	7.25837	3.91784e-13	5.32663e-12
MYT1	ENSG00000196132	protein_coding	55.5038	-1.40901	0.192883	-7.30501	2.77246e-13	3.88215e-12
SIRPB2	ENSG00000196209	protein_coding	292.836	1.07532	0.0773775	13.8971	6.59887e-44	2.87711e-41
SULT1C3	ENSG00000196228	protein_coding	1.44216	-1.71211	0.428023	-4.00005	6.33296e-05	0.000215882
ZNF729	ENSG00000196350	protein_coding	2.66066	-1.15353	0.457164	-2.52324	0.011628	0.0239597
NTNG2	ENSG00000196358	protein_coding	186.91	-1.298	0.135984	-9.54522	1.35816e-21	6.57072e-20
CCDC196	ENSG00000196553	protein_coding	4.79973	-2.11102	0.242903	-8.69079	3.59935e-18	1.02807e-16
SLC30A10	ENSG00000196660	protein_coding	8.15439	-1.85247	0.312845	-5.92136	3.19298e-09	2.37019e-08
HLA-DQA1	ENSG00000196735	protein_coding	13544.7	1.08547	0.0989866	10.9659	5.57718e-28	6.63177e-26
H2AC7	ENSG00000196866	protein_coding	35.1148	-1.44782	0.189452	-7.64214	2.13645e-14	3.50987e-13
ANKRD36B	ENSG00000196912	protein_coding	114.686	-1.01269	0.113706	-8.90618	5.28223e-19	1.71343e-17
H4C3	ENSG00000197061	protein_coding	16.7943	-3.36921	0.204289	-16.4924	4.16091e-61	6.60871e-58
H3C12	ENSG00000197153	protein_coding	9.12381	-1.61983	0.176086	-9.19911	3.60917e-20	1.39571e-18
H4C11	ENSG00000197238	protein_coding	8.40844	-1.26619	0.141027	-8.97832	2.74927e-19	9.27659e-18
H3C4	ENSG00000197409	protein_coding	49.951	-1.0513	0.163577	-6.42698	1.30162e-10	1.21455e-09
SPN	ENSG00000197471	protein_coding	1147.43	1.29163	0.0765193	16.8798	6.33906e-64	1.17463e-60
ELANE	ENSG00000197561	protein_coding	21.9009	1.33816	0.19171	6.98014	2.94892e-12	3.53299e-11
MPEG1	ENSG00000197629	protein_coding	2291.57	1.06854	0.075596	14.1349	2.31517e-45	1.18345e-42
SLC22A24	ENSG00000197658	protein_coding	0.438213	-1.66278	0.581253	-2.86069	0.00422719	0.00971183
ZNF460	ENSG00000197714	protein_coding	190.21	-1.89416	0.130612	-14.5021	1.17441e-47	7.15455e-45
HES5	ENSG00000197921	protein_coding	7.73392	-1.01027	0.155997	-6.47624	9.40371e-11	8.96851e-10
AADACL2	ENSG00000197953	protein_coding	3.26619	-1.64424	0.326009	-5.04353	4.57023e-07	2.32761e-06
KEL	ENSG00000197993	protein_coding	30.2978	1.2085	0.117015	10.3278	5.27566e-25	4.2658e-23
TMPRSS11F	ENSG00000198092	protein_coding	1.51928	-1.01094	0.301356	-3.35465	0.000794656	0.0021669
ADH4	ENSG00000198099	protein_coding	13.9358	-1.32399	0.216061	-6.12784	8.90784e-10	7.2688e-09
BPIFA1	ENSG00000198183	protein_coding	15948.4	-2.23871	0.269847	-8.29623	1.0747e-16	2.47509e-15
AKR1C4	ENSG00000198610	protein_coding	34.8668	-1.1204	0.243198	-4.60692	4.08671e-06	1.74754e-05
MAGEA1	ENSG00000198681	protein_coding	60.8623	-2.03404	0.43219	-4.70636	2.5218e-06	1.12318e-05
SMOC1	ENSG00000198732	protein_coding	1176.04	-1.02106	0.209704	-4.86903	1.12147e-06	5.33756e-06
LRRTM3	ENSG00000198739	protein_coding	5.58513	-3.37708	0.339052	-9.96038	2.27185e-23	1.43718e-21
SYCP1	ENSG00000198765	protein_coding	0.624124	-1.96012	0.52007	-3.76896	0.000163929	0.000515431
MUC2	ENSG00000198788	protein_coding	64.3598	-1.95575	0.251504	-7.77622	7.47214e-15	1.31918e-13
PNMA5	ENSG00000198883	protein_coding	22.0989	-1.00566	0.220319	-4.56456	5.0054e-06	2.10467e-05
L1CAM	ENSG00000198910	protein_coding	145.416	1.24412	0.15661	7.9441	1.95605e-15	3.75927e-14
STUM	ENSG00000203685	protein_coding	447.77	-1.56404	0.206303	-7.58125	3.42236e-14	5.45518e-13
CR1	ENSG00000203710	protein_coding	323.701	1.01012	0.102693	9.83636	7.84983e-23	4.6116e-21
GPR52	ENSG00000203737	protein_coding	4.98594	-2.80843	0.242077	-11.6014	4.05507e-31	7.09989e-29
OR6K3	ENSG00000203757	protein_coding	0.61829	1.24408	0.279424	4.45231	8.49518e-06	3.4125e-05
PRR9	ENSG00000203783	protein_coding	0.791919	-1.41474	0.470654	-3.00591	0.00264786	0.00641195
H2AC18	ENSG00000203812	protein_coding	0.742781	-1.23564	0.239745	-5.15398	2.55014e-07	1.35804e-06
PNLIPRP3	ENSG00000203837	protein_coding	6.10449	-1.7402	0.387238	-4.49388	6.99385e-06	2.85533e-05
DPPA5	ENSG00000203909	protein_coding	1.25244	-1.6719	0.491044	-3.4048	0.000662135	0.0018373
IFIT1B	ENSG00000204010	protein_coding	1.68242	-1.01273	0.228074	-4.44035	8.98127e-06	3.59121e-05
CXorf65	ENSG00000204165	protein_coding	21.9198	1.13275	0.103203	10.976	4.98515e-28	5.99188e-26
HLA-DOA	ENSG00000204252	protein_coding	3370.98	1.09498	0.0968701	11.3036	1.25972e-29	1.84283e-27
TSBP1	ENSG00000204296	protein_coding	4.08716	-1.62969	0.22587	-7.21516	5.38725e-13	7.17956e-12
AGER	ENSG00000204305	protein_coding	3538.1	1.56717	0.165685	9.4587	3.11805e-21	1.42076e-19
BTBD17	ENSG00000204347	protein_coding	2.30119	-1.28605	0.278356	-4.62017	3.83423e-06	1.64782e-05
TRIM40	ENSG00000204614	protein_coding	5.48064	-1.002	0.287145	-3.48953	0.000483876	0.00137903
SPDYC	ENSG00000204710	protein_coding	12.8182	-1.5197	0.253262	-6.00051	1.967e-09	1.51034e-08
INSYN2B	ENSG00000204767	protein_coding	20.3192	-1.07423	0.169912	-6.32227	2.57752e-10	2.29438e-09
CD177	ENSG00000204936	protein_coding	263.591	-1.88954	0.196427	-9.61954	6.6125e-22	3.36851e-20
PCDHA9	ENSG00000204961	protein_coding	12.9082	-1.13442	0.170096	-6.6693	2.57033e-11	2.66327e-10
EXOC3L4	ENSG00000205436	protein_coding	75.6438	1.24501	0.120541	10.3285	5.23758e-25	4.25047e-23
GAGE1	ENSG00000205777	protein_coding	1.72923	-1.8385	0.707745	-2.59769	0.00938529	0.0198112
GMNC	ENSG00000205835	protein_coding	10.4694	-1.40506	0.278994	-5.03616	4.74954e-07	2.4101e-06
ELOA2	ENSG00000206181	protein_coding	1.99962	-1.21747	0.228018	-5.33938	9.32655e-08	5.40065e-07
TAS2R19	ENSG00000212124	protein_coding	11.1361	-1.37549	0.145164	-9.47542	2.65695e-21	1.22955e-19
TAS2R50	ENSG00000212126	protein_coding	3.16668	-2.51233	0.267119	-9.40531	5.18778e-21	2.27975e-19
TAS2R13	ENSG00000212128	protein_coding	3.5542	-2.46788	0.253681	-9.72826	2.2846e-22	1.25433e-20
KRTAP3-2	ENSG00000212900	protein_coding	0.590681	-1.22283	0.381024	-3.20933	0.00133042	0.00344212
CGB8	ENSG00000213030	protein_coding	2.88742	-1.10036	0.372947	-2.95045	0.00317311	0.00753052
LAT	ENSG00000213658	protein_coding	47.1425	1.00269	0.0939416	10.6735	1.35365e-26	1.34674e-24
UGT2B11	ENSG00000213759	protein_coding	17.8532	-1.82034	0.303364	-6.0005	1.96706e-09	1.51034e-08
KLRK1	ENSG00000213809	protein_coding	34.9306	1.01174	0.124263	8.1419	3.89126e-16	8.31181e-15
IQCJ	ENSG00000214216	protein_coding	0.777455	-1.05193	0.35693	-2.94715	0.00320716	0.0076028
FOXI3	ENSG00000214336	protein_coding	149.039	-2.00457	0.249908	-8.02125	1.04675e-15	2.10329e-14
LCNL1	ENSG00000214402	protein_coding	24.2397	1.30985	0.133101	9.84102	7.49497e-23	4.42003e-21
HIGD1C	ENSG00000214511	protein_coding	1.866	-1.26917	0.247079	-5.13669	2.79615e-07	1.47597e-06
PNMA6E	ENSG00000214897	protein_coding	3.78283	-1.30697	0.444489	-2.9404	0.00327794	0.00775187
MUC5AC	ENSG00000215182	protein_coding	6362.88	-1.09992	0.282222	-3.89736	9.72459e-05	0.000320562
KCNU1	ENSG00000215262	protein_coding	28.8758	-2.47309	0.387987	-6.37414	1.83988e-10	1.67671e-09
SP9	ENSG00000217236	protein_coding	6.2782	-1.05122	0.383047	-2.74436	0.00606299	0.0134373
TDRD15	ENSG00000218819	protein_coding	2.06474	-1.07891	0.287659	-3.75066	0.000176368	0.000550959
PAPOLB	ENSG00000218823	protein_coding	1.57842	-1.68823	0.310195	-5.44249	5.25414e-08	3.17562e-07
LINGO3	ENSG00000220008	protein_coding	18.4129	1.01996	0.10783	9.45894	3.11075e-21	1.41888e-19
PSG3	ENSG00000221826	protein_coding	6.2973	-1.38612	0.414277	-3.34587	0.000820262	0.00222934
TAS2R41	ENSG00000221855	protein_coding	0.60652	-1.48985	0.557295	-2.67335	0.00750968	0.0162571
PNMA6F	ENSG00000225110	protein_coding	1.39544	-1.52773	0.473961	-3.22333	0.00126708	0.00329645
USP17L7	ENSG00000226430	protein_coding	0.743121	-1.03453	0.291123	-3.55357	0.000380035	0.00110688
TAS2R46	ENSG00000226761	protein_coding	3.35024	-2.71956	0.299385	-9.08383	1.04818e-19	3.77143e-18
LTA	ENSG00000226979	protein_coding	56.9275	1.08776	0.0935776	11.6242	3.10602e-31	5.45972e-29
SPANXB1	ENSG00000227234	protein_coding	5.138	-1.21802	0.410912	-2.96419	0.00303478	0.00723467
SPINK8	ENSG00000229453	protein_coding	1.3166	-1.00817	0.283314	-3.5585	0.000372983	0.00108791
GK3P	ENSG00000229894	protein_coding	4.96432	-1.70819	0.189963	-8.99223	2.42268e-19	8.23711e-18
PLSCR5	ENSG00000231213	protein_coding	0.733523	-1.25283	0.372258	-3.36549	0.000764083	0.00209135
TSPAN19	ENSG00000231738	protein_coding	85.8613	1.04134	0.2442	4.26428	2.00551e-05	7.52905e-05
PSG1	ENSG00000231924	protein_coding	3.45284	-1.31867	0.461615	-2.85663	0.00428161	0.00982568
OR52I1	ENSG00000232268	protein_coding	0.842668	-1.15375	0.287324	-4.01551	5.93183e-05	0.00020344
PHGR1	ENSG00000233041	protein_coding	10.2574	-1.02856	0.274232	-3.7507	0.000176342	0.000550916
BTBD18	ENSG00000233436	protein_coding	8.02757	-1.66029	0.176072	-9.42958	4.11736e-21	1.8477e-19
PIRT	ENSG00000233670	protein_coding	2.17448	-1.29228	0.338933	-3.81279	0.000137406	0.000438927
PAGE2	ENSG00000234068	protein_coding	25.0492	-1.77683	0.465552	-3.81661	0.000135296	0.000432682
TMEM229A	ENSG00000234224	protein_coding	72.0036	-2.10106	0.303542	-6.92182	4.45867e-12	5.19073e-11
IQCM	ENSG00000234828	protein_coding	2.53483	-1.25325	0.309566	-4.04842	5.15652e-05	0.000178752
APOC2	ENSG00000234906	protein_coding	14.5159	1.08178	0.125099	8.64736	5.27059e-18	1.45406e-16
NFAM1	ENSG00000235568	protein_coding	785.945	1.32506	0.0717586	18.4655	3.91657e-76	1.24413e-72
PATE3	ENSG00000236027	protein_coding	0.482197	-1.23168	0.452596	-2.72137	0.00650122	0.0143024
CLEC2L	ENSG00000236279	protein_coding	24.9678	-1.22086	0.241201	-5.0616	4.15758e-07	2.13259e-06
C4orf51	ENSG00000237136	protein_coding	2.17922	-1.36018	0.208596	-6.52065	7.00028e-11	6.80027e-10
PATE4	ENSG00000237353	protein_coding	1.87212	-1.6104	0.266654	-6.0393	1.54783e-09	1.20912e-08
PRSS56	ENSG00000237412	protein_coding	2.82484	-1.94058	0.285342	-6.80088	1.03982e-11	1.14975e-10
SHISA9	ENSG00000237515	protein_coding	10.7008	1.07553	0.255771	4.20507	2.61007e-05	9.56767e-05
OR2I1P	ENSG00000237988	protein_coding	383.065	1.47541	0.144175	10.2335	1.40361e-24	1.07438e-22
LILRA4	ENSG00000239961	protein_coding	51.5954	1.15037	0.112728	10.2048	1.88659e-24	1.41009e-22
SMKR1	ENSG00000240204	protein_coding	203.475	-1.17638	0.151115	-7.78462	6.9923e-15	1.24087e-13
TNFRSF13B	ENSG00000240505	protein_coding	74.7559	1.04184	0.135214	7.7051	1.3074e-14	2.22854e-13
PSG2	ENSG00000242221	protein_coding	0.740534	-2.29539	0.45532	-5.04126	4.62474e-07	2.35187e-06
PSG11	ENSG00000243130	protein_coding	0.63266	-1.49318	0.649308	-2.29965	0.0214682	0.0412074
PSG4	ENSG00000243137	protein_coding	6.79336	-1.72915	0.401997	-4.3014	1.69725e-05	6.45901e-05
WFDC6	ENSG00000243543	protein_coding	9.99685	1.04723	0.269924	3.87972	0.000104575	0.000342743
UPK3B	ENSG00000243566	protein_coding	397.599	1.10753	0.165684	6.68461	2.31536e-11	2.42222e-10
SPRR2F	ENSG00000244094	protein_coding	13.6768	1.17446	0.319632	3.67443	0.00023838	0.000726161
LILRA6	ENSG00000244482	protein_coding	191.912	1.25124	0.0864931	14.4664	1.97537e-47	1.1559e-44
POU5F2	ENSG00000248483	protein_coding	6.31987	-1.55878	0.188488	-8.2699	1.34076e-16	3.04525e-15
TAF11L12	ENSG00000249156	protein_coding	0.523873	-1.99176	0.748595	-2.66066	0.00779877	0.0168281
GYPB	ENSG00000250361	protein_coding	0.702185	-1.35851	0.435971	-3.11606	0.00183286	0.00459891
TUNAR	ENSG00000250366	protein_coding	2.00373	-1.54304	0.388861	-3.96811	7.24448e-05	0.000244332
REELD1	ENSG00000250673	protein_coding	8.79075	1.11626	0.170864	6.53302	6.44547e-11	6.29569e-10
RGS21	ENSG00000253148	protein_coding	0.571882	-1.24078	0.489497	-2.5348	0.0112512	0.0232804
SMIM18	ENSG00000253457	protein_coding	4.86532	-2.31618	0.206282	-11.2282	2.96354e-29	4.1315e-27
PCDHGA8	ENSG00000253767	protein_coding	45.0249	-1.08382	0.175154	-6.1878	6.10103e-10	5.11741e-09
SIGLEC14	ENSG00000254415	protein_coding	228.372	1.00782	0.109712	9.18601	4.07697e-20	1.56437e-18
PBOV1	ENSG00000254440	protein_coding	4.66478	-1.81948	0.234657	-7.75379	8.91874e-15	1.55238e-13
CCDC179	ENSG00000255359	protein_coding	0.804884	-1.44889	0.336907	-4.30055	1.70372e-05	6.48141e-05
TAS2R43	ENSG00000255374	protein_coding	3.6764	-1.61225	0.261369	-6.16848	6.89483e-10	5.72172e-09
CARD18	ENSG00000255501	protein_coding	2.60366	-1.85861	0.518345	-3.58566	0.000336223	0.000990168
TIFAB	ENSG00000255833	protein_coding	57.3146	1.22964	0.11254	10.9263	8.62862e-28	9.99302e-26
AL138752.2	ENSG00000255872	protein_coding	4.03534	-1.57557	0.164048	-9.60434	7.6651e-22	3.86488e-20
SMLR1	ENSG00000256162	protein_coding	1.39995	-1.30018	0.30642	-4.24313	2.20423e-05	8.1969e-05
TAS2R30	ENSG00000256188	protein_coding	5.45182	-3.04643	0.273542	-11.137	8.28625e-29	1.10331e-26
MTRNR2L3	ENSG00000256222	protein_coding	5.57801	-1.38855	0.148655	-9.34076	9.56437e-21	4.03086e-19
TAS2R31	ENSG00000256436	protein_coding	9.75852	-1.16283	0.148859	-7.81165	5.64462e-15	1.01878e-13
AC022335.1	ENSG00000257062	protein_coding	1.38172	-1.4228	0.518754	-2.74273	0.00609309	0.0134946
BLOC1S5-TXNDC5	ENSG00000259040	protein_coding	60.5868	-2.06418	0.161341	-12.7939	1.77372e-37	5.12215e-35
BLID	ENSG00000259571	protein_coding	2.6027	-1.85725	0.40438	-4.59284	4.3726e-06	1.85853e-05
MRC1	ENSG00000260314	protein_coding	4528.92	1.17675	0.115766	10.1649	2.84426e-24	2.06732e-22
KCNJ18	ENSG00000260458	protein_coding	2.24703	-1.56116	0.377871	-4.13145	3.60476e-05	0.000128992
XKR7	ENSG00000260903	protein_coding	7.09611	1.51859	0.232876	6.52103	6.98266e-11	6.78464e-10
GFY	ENSG00000261949	protein_coding	16.5281	-1.57112	0.285155	-5.50972	3.59396e-08	2.23695e-07
MSMB	ENSG00000263639	protein_coding	1697.63	-1.50883	0.254362	-5.93182	2.99589e-09	2.23846e-08
NPY4R2	ENSG00000264717	protein_coding	6.40627	1.74273	0.212111	8.2161	2.10236e-16	4.6354e-15
MAGEA9B	ENSG00000267978	protein_coding	6.20846	-2.10652	0.584763	-3.60235	0.000315356	0.000934904
AC008878.3	ENSG00000268861	protein_coding	3.41281	1.35342	0.163229	8.29159	1.11744e-16	2.56885e-15
SPIB	ENSG00000269404	protein_coding	266.242	1.20999	0.139013	8.70416	3.1994e-18	9.19739e-17
H3Y1	ENSG00000269466	protein_coding	0.966191	-2.49436	0.597916	-4.17176	3.02254e-05	0.000109711
AC008763.3	ENSG00000269711	protein_coding	1.05721	1.14866	0.244544	4.69717	2.63795e-06	1.16976e-05
H2BC14	ENSG00000273703	protein_coding	7.04066	-3.33721	0.265644	-12.5627	3.38497e-36	8.80329e-34
H2BC8	ENSG00000273802	protein_coding	120.686	-1.14172	0.177959	-6.41565	1.4022e-10	1.30158e-09
H3C8	ENSG00000273983	protein_coding	40.0604	-1.12149	0.188042	-5.96403	2.46087e-09	1.8609e-08
H2BC6	ENSG00000274290	protein_coding	15.7596	-1.8481	0.167669	-11.0223	2.98368e-28	3.68584e-26
H4C6	ENSG00000274618	protein_coding	5.83994	-5.22956	0.545279	-9.59062	8.75601e-22	4.37034e-20
H2BC17	ENSG00000274641	protein_coding	17.6681	-1.88084	0.176946	-10.6295	2.17346e-26	2.11505e-24
H2AC12	ENSG00000274997	protein_coding	7.22366	-3.30501	0.25687	-12.8665	6.95089e-38	2.03368e-35
H4C13	ENSG00000275126	protein_coding	4.72328	-4.99801	0.451132	-11.0788	1.58971e-28	2.01417e-26
H3C11	ENSG00000275379	protein_coding	6.56979	-3.82884	0.275811	-13.8821	8.13118e-44	3.47702e-41
CCL18	ENSG00000275385	protein_coding	5309.83	1.30376	0.128623	10.1363	3.81305e-24	2.73506e-22
H2BC9	ENSG00000275713	protein_coding	47.9347	-1.64552	0.195083	-8.435	3.31201e-17	8.15126e-16
H3C1	ENSG00000275714	protein_coding	7.60718	-2.09099	0.190331	-10.9861	4.45946e-28	5.44838e-26
H2AC14	ENSG00000276368	protein_coding	8.9133	-3.13717	0.230829	-13.5909	4.53622e-42	1.73909e-39
H2BC3	ENSG00000276410	protein_coding	7.93991	-3.75172	0.313335	-11.9735	4.89019e-33	1.01625e-30
H2AC16	ENSG00000276903	protein_coding	5.92222	-2.15391	0.193594	-11.1259	9.38412e-29	1.22744e-26
H4C5	ENSG00000276966	protein_coding	25.8735	-1.87776	0.191966	-9.78171	1.34906e-22	7.66225e-21
H2AC8	ENSG00000277075	protein_coding	85.5194	-1.19062	0.179107	-6.6475	2.98119e-11	3.05694e-10
H4C4	ENSG00000277157	protein_coding	18.7939	-3.47518	0.227339	-15.2863	9.42932e-53	9.35428e-50
H2BC7	ENSG00000277224	protein_coding	21.6078	-1.89404	0.2012	-9.41369	4.79022e-21	2.12393e-19
GPIHBP1	ENSG00000277494	protein_coding	193.342	1.24829	0.136109	9.17125	4.67582e-20	1.77426e-18
H3C7	ENSG00000277775	protein_coding	7.58533	-3.01109	0.275822	-10.9168	9.58182e-28	1.10394e-25
GOLGA6L22	ENSG00000277865	protein_coding	0.38788	-1.09259	0.433639	-2.51959	0.0117491	0.0241711
SSTR3	ENSG00000278195	protein_coding	13.509	1.2274	0.109034	11.257	2.13921e-29	3.04919e-27
H2AC4	ENSG00000278463	protein_coding	5.84927	-3.1486	0.247341	-12.7298	4.03992e-37	1.12996e-34
H2BC10	ENSG00000278588	protein_coding	8.43701	-3.96428	0.295443	-13.4181	4.73817e-41	1.67235e-38
H4C1	ENSG00000278637	protein_coding	4.56159	-2.44926	0.263364	-9.29991	1.40567e-20	5.78825e-19
H2AC17	ENSG00000278677	protein_coding	20.875	-1.35867	0.150661	-9.01806	1.91441e-19	6.55914e-18
H4C2	ENSG00000278705	protein_coding	6.3809	-2.51497	0.213309	-11.7903	4.3809e-32	8.32596e-30
AC013394.1	ENSG00000279765	protein_coding	48.5618	-1.09407	0.12419	-8.8096	1.25593e-18	3.83346e-17
AC073082.1	ENSG00000279956	protein_coding	0.68817	-1.0708	0.242159	-4.42189	9.78399e-06	3.8839e-05
