# Supplementary material for: The Ion Channel Gene KCNAB2 Is Associated with Poor Prognosis and Loss of Immune Infiltration in Lung Adenocarcinoma
Source: Cells. 2022 Oct 31;11(21):3438. doi: 10.3390/cells11213438 (PMC9653610; doi:10.3390/cells11213438)
Supplement: Supplementary file 1 [file cells-11-03438-s001.zip › Table S3_the results of GO and KEGG enrichment analysis based on 242 upregulated genes.xlsx]

## Sheet: GO
ID	Description	GeneRatio	BgRatio	pvalue	p.adjust	qvalue	geneID	Count	ONT
GO:0002376	immune system process	105/209	3063/17910	2.17843e-28	7.58312e-25	5.81298e-25	LAT/C1QA/SIGLEC14/SIGLEC9/CR1/CYBB/CNR2/KLRK1/CCR7/CD4/SIRPG/CD209/KLK3/OCSTAMP/C1QC/SASH3/NCKAP1L/RASGRP4/PAX5/CIITA/IL2RA/LILRB1/APOE/TNFRSF13B/SIGLEC7/FCRL1/SIGLEC10/GBP5/ZNF683/LAIR1/TREML1/ACOD1/FASLG/JAML/EOMES/PSTPIP1/ITGB2/WAS/CCL19/ARHGAP9/CD300C/TBC1D10C/PLEK/C1QB/KLK7/CSF1R/TLR8/CD6/SIRPB1/HLA-DQA1/LTA/SLAMF8/CLEC10A/HLA-DOA/SPI1/FCN1/LILRB2/CLDN18/FUT7/IL21R/CCR5/IL12RB1/TSPAN32/CMKLR…	105	BP
GO:0006955	immune response	86/209	2148/17910	7.24079e-27	1.26026e-23	9.66073e-24	LAT/C1QA/SIGLEC14/SIGLEC9/CR1/CYBB/CNR2/KLRK1/CCR7/CD4/CD209/KLK3/C1QC/SASH3/NCKAP1L/PAX5/CIITA/IL2RA/LILRB1/APOE/TNFRSF13B/SIGLEC7/SIGLEC10/GBP5/ZNF683/LAIR1/TREML1/ACOD1/FASLG/JAML/EOMES/PSTPIP1/ITGB2/WAS/CCL19/ARHGAP9/CD300C/TBC1D10C/C1QB/KLK7/CSF1R/TLR8/CD6/SIRPB1/HLA-DQA1/LTA/SLAMF8/CLEC10A/HLA-DOA/FCN1/LILRB2/FUT7/IL12RB1/CMKLR1/BLK/ITGAD/LILRA4/PDCD1/MRC1/CLEC4M/NCF1/FCER2/TREML2/ITGAM/FGR…	86	BP
GO:0001775	cell activation	67/209	1342/17910	1.32848e-25	1.54148e-22	1.18164e-22	LAT/C1QA/SIGLEC14/SIGLEC9/CR1/CYBB/CNR2/KLRK1/CCR7/CD4/SIRPG/CD209/SASH3/NCKAP1L/IL2RA/LILRB1/APOE/FCRL1/ZNF683/LAIR1/TREML1/JAML/EOMES/ITGB2/FERMT3/WAS/CCL19/ARHGAP9/TBC1D10C/PLEK/TLR8/CD6/SIRPB1/SLAMF8/PIK3R5/HLA-DOA/SPI1/FCN1/LILRB2/FUT7/IL21R/IL12RB1/TSPAN32/PDCD1/RASAL3/DCSTAMP/TREML2/ITGAM/FGR/SCGB1A1/LILRB4/FCRL3/CXCR5/ITGAX/OSCAR/CD22/ITGAL/SPN/NFAM1/ELANE/PRAM1/ZAP70/HK3/TBX21/PLA2G2D/AG…	67	BP
GO:0045321	leukocyte activation	62/209	1186/17910	1.29936e-24	1.13077e-21	8.66812e-22	LAT/C1QA/SIGLEC14/SIGLEC9/CR1/CYBB/CNR2/KLRK1/CCR7/CD4/SIRPG/CD209/SASH3/NCKAP1L/IL2RA/LILRB1/FCRL1/ZNF683/LAIR1/JAML/EOMES/ITGB2/WAS/CCL19/ARHGAP9/TBC1D10C/TLR8/CD6/SIRPB1/SLAMF8/HLA-DOA/SPI1/FCN1/LILRB2/FUT7/IL21R/IL12RB1/TSPAN32/PDCD1/RASAL3/DCSTAMP/TREML2/ITGAM/FGR/SCGB1A1/LILRB4/FCRL3/CXCR5/ITGAX/OSCAR/CD22/ITGAL/SPN/NFAM1/ELANE/PRAM1/ZAP70/HK3/TBX21/PLA2G2D/AGER/CHIT1	62	BP
GO:0002682	regulation of immune system process	69/209	1570/17910	3.27362e-23	2.27909e-20	1.74708e-20	LAT/C1QA/SIGLEC9/CR1/CNR2/KLRK1/CCR7/CD4/SIRPG/CD209/OCSTAMP/C1QC/SASH3/NCKAP1L/PAX5/IL2RA/LILRB1/APOE/SIGLEC7/GBP5/ZNF683/LAIR1/TREML1/ACOD1/JAML/ITGB2/WAS/CCL19/CD300C/C1QB/KLK7/TLR8/CD6/HLA-DQA1/LTA/SLAMF8/CLEC10A/HLA-DOA/SPI1/FCN1/LILRB2/CLDN18/IL12RB1/TSPAN32/CMKLR1/BLK/LILRA4/PDCD1/RASAL3/DCSTAMP/FCER2/TREML2/ITGAM/FGR/SCGB1A1/LILRB4/FCRL3/OSCAR/CD22/ITGAL/SPN/NFAM1/CD300LG/ELANE/PRAM1/ZAP7…	69	BP
GO:0009986	cell surface	46/219	667/18675	9.4285e-23	3.76197e-20	3.06674e-20	CR1/KLRK1/CCR7/CD4/CD209/IL2RA/LILRB1/FCRL1/IL2RB/TREML1/FASLG/SLC9A3/ITGB2/KCNE1/CSF1R/TLR8/SIRPB1/SLAMF8/KCNJ5/FCN1/LILRB2/CCR5/TSPAN32/TNR/SCUBE1/ITGAD/CD163/PDCD1/SIGLEC11/MRC1/PKD2L1/DCSTAMP/FCER2/TREML2/DNAI2/ITGAM/L1CAM/GPIHBP1/FCRL3/ITGAX/CD22/ITGAL/SPN/CXCL9/ELANE/AGER	46	CC
GO:0050776	regulation of immune response	56/209	1033/17910	7.2484e-23	4.20528e-20	3.22363e-20	LAT/C1QA/SIGLEC9/CR1/KLRK1/CCR7/CD4/CD209/C1QC/SASH3/NCKAP1L/PAX5/IL2RA/LILRB1/APOE/SIGLEC7/GBP5/ZNF683/LAIR1/TREML1/ACOD1/JAML/ITGB2/WAS/CCL19/CD300C/C1QB/KLK7/TLR8/HLA-DQA1/LTA/SLAMF8/CLEC10A/FCN1/LILRB2/IL12RB1/BLK/LILRA4/PDCD1/FCER2/TREML2/ITGAM/FGR/LILRB4/FCRL3/OSCAR/CD22/ITGAL/NFAM1/CD300LG/ELANE/PRAM1/ZAP70/TBX21/AGER/MARCO	56	BP
GO:0044459	plasma membrane part	80/219	2283/18675	1.24517e-20	2.48412e-18	2.02504e-18	LAT/CARMIL2/SIGLEC9/SLC12A3/CR1/IL9R/CYBB/CNR2/KLRK1/XCR1/CD4/CD209/NCKAP1L/IL2RA/LILRB1/TNFRSF13B/SIGLEC7/IL2RB/FASLG/SLC9A3/PSTPIP1/GPR31/GPR25/ITGB2/KCNE1/CD300C/TBC1D10C/SHISA9/PLEK/TLR8/CSF2RB/CD6/SIRPB1/HLA-DQA1/TMEM150B/KCNJ5/SCN10A/HLA-DOA/FCN1/LILRB2/SCIMP/SLC9A4/CCR5/IL12RB1/TSPAN32/CMKLR1/SCUBE1/ITGAD/CD163/LILRA4/PDCD1/CD37/FGD2/CADM3/MRC1/CLEC4M/PKD2L1/NCF1/FCER2/ATP6V0D2/DNAI2/SSTR3…	80	CC
GO:0046649	lymphocyte activation	41/209	630/17910	1.66129e-19	8.26134e-17	6.33287e-17	LAT/CR1/KLRK1/CCR7/CD4/SIRPG/CD209/SASH3/NCKAP1L/IL2RA/LILRB1/FCRL1/ZNF683/JAML/EOMES/ITGB2/WAS/CCL19/CD6/SLAMF8/HLA-DOA/SPI1/LILRB2/FUT7/IL21R/IL12RB1/PDCD1/RASAL3/TREML2/SCGB1A1/LILRB4/FCRL3/CXCR5/CD22/ITGAL/SPN/NFAM1/ZAP70/TBX21/PLA2G2D/AGER	41	BP
GO:0050865	regulation of cell activation	38/209	535/17910	2.16935e-19	9.43938e-17	7.23592e-17	LAT/C1QA/CR1/CNR2/KLRK1/CCR7/CD4/SIRPG/CD209/SASH3/NCKAP1L/IL2RA/LILRB1/APOE/ZNF683/ITGB2/CCL19/PLEK/CD6/SLAMF8/HLA-DOA/LILRB2/IL12RB1/TSPAN32/PDCD1/RASAL3/ITGAM/FGR/SCGB1A1/LILRB4/FCRL3/CD22/SPN/NFAM1/PRAM1/ZAP70/TBX21/AGER	38	BP
GO:0006952	defense response	65/209	1681/17910	8.01231e-19	2.86165e-16	2.19365e-16	C1QA/SIGLEC14/CR1/CYBB/CNR2/KLRK1/CCR7/XCR1/CD4/CD209/KLK3/C1QC/CIITA/IL2RA/LILRB1/APOE/SIGLEC10/GBP5/ZNF683/IL17F/TREML1/ACOD1/PSTPIP1/ITGB2/WAS/MPEG1/CCL19/CD300C/C1QB/KLK7/CSF1R/TLR8/CD6/SIRPB1/HLA-DQA1/LTA/SLAMF8/CLEC10A/FCN1/LILRB2/CCR5/IL12RB1/TSPAN32/SCUBE1/CD163/LILRA4/SIGLEC11/MRC1/CLEC4M/NCF1/ITGAM/FGR/SCGB1A1/FCRL3/ITGAL/SPN/CXCL9/NFAM1/ELANE/LILRB5/SIGLEC1/PLA2G2D/CREB3L3/AGER/MARCO	65	BP
GO:0002694	regulation of leukocyte activation	36/209	492/17910	8.22078e-19	2.86165e-16	2.19365e-16	LAT/C1QA/CR1/CNR2/KLRK1/CCR7/CD4/SIRPG/CD209/SASH3/NCKAP1L/IL2RA/LILRB1/ZNF683/ITGB2/CCL19/CD6/SLAMF8/HLA-DOA/LILRB2/IL12RB1/TSPAN32/PDCD1/RASAL3/ITGAM/FGR/SCGB1A1/LILRB4/FCRL3/CD22/SPN/NFAM1/PRAM1/ZAP70/TBX21/AGER	36	BP
GO:0031224	intrinsic component of membrane	118/219	4976/18675	8.86341e-18	1.17883e-15	9.6098e-16	LAT/LRRC25/SIGLEC14/SIGLEC9/SLC12A3/CR1/IL9R/CYBB/CNR2/KLRK1/CCR7/XCR1/CD4/DLK1/SIRPG/CD209/LINGO3/OCSTAMP/NCKAP1L/IL2RA/LILRB1/SIGLEC8/TNFRSF13B/SIGLEC7/FCRL1/SIGLEC10/IL2RB/LAIR1/TREML1/FASLG/JAML/SLC9A3/SERTM1/GPR31/GPR25/ITGB2/MPEG1/KCNE1/CD300C/SIRPB2/SHISA9/P2RY13/TLR8/CSF2RB/CD6/SIRPB1/HLA-DQA1/MRGPRE/TMEM150B/SLAMF8/KCNJ5/SYT8/CLEC10A/SCN10A/HLA-DOA/HS3ST2/LILRB2/CLDN18/SCIMP/LRTM2/FUT7/U…	118	CC
GO:0005887	integral component of plasma membrane	52/219	1158/18675	2.0018e-17	1.9968e-15	1.62778e-15	SIGLEC9/SLC12A3/CR1/IL9R/CYBB/CNR2/KLRK1/XCR1/CD4/NCKAP1L/IL2RA/TNFRSF13B/SIGLEC7/IL2RB/FASLG/GPR31/GPR25/ITGB2/KCNE1/CD300C/SHISA9/CSF2RB/CD6/SIRPB1/HLA-DQA1/TMEM150B/KCNJ5/SCN10A/LILRB2/CCR5/IL12RB1/TSPAN32/CMKLR1/ITGAD/CD163/LILRA4/CADM3/MRC1/CLEC4M/PKD2L1/NCF1/FCER2/ITGAM/CXCR5/ITGAX/ITGAL/SPN/LRRTM1/KCNJ10/SLC6A4/AGER/MARCO	52	CC
GO:0031226	intrinsic component of plasma membrane	53/219	1231/18675	5.56159e-17	4.43815e-15	3.61796e-15	SIGLEC9/SLC12A3/CR1/IL9R/CYBB/CNR2/KLRK1/XCR1/CD4/NCKAP1L/IL2RA/TNFRSF13B/SIGLEC7/IL2RB/FASLG/GPR31/GPR25/ITGB2/KCNE1/CD300C/SHISA9/CSF2RB/CD6/SIRPB1/HLA-DQA1/TMEM150B/KCNJ5/SCN10A/LILRB2/CCR5/IL12RB1/TSPAN32/CMKLR1/ITGAD/CD163/LILRA4/CADM3/MRC1/CLEC4M/PKD2L1/NCF1/FCER2/ITGAM/GPIHBP1/CXCR5/ITGAX/ITGAL/SPN/LRRTM1/KCNJ10/SLC6A4/AGER/MARCO	53	CC
GO:0016021	integral component of membrane	114/219	4821/18675	7.51314e-17	4.99624e-15	4.07291e-15	LAT/LRRC25/SIGLEC14/SIGLEC9/SLC12A3/CR1/IL9R/CYBB/CNR2/KLRK1/CCR7/XCR1/CD4/DLK1/SIRPG/CD209/LINGO3/OCSTAMP/NCKAP1L/IL2RA/LILRB1/SIGLEC8/TNFRSF13B/SIGLEC7/FCRL1/SIGLEC10/IL2RB/LAIR1/TREML1/FASLG/JAML/SLC9A3/SERTM1/GPR31/GPR25/ITGB2/MPEG1/KCNE1/CD300C/SIRPB2/SHISA9/P2RY13/TLR8/CSF2RB/CD6/SIRPB1/HLA-DQA1/MRGPRE/TMEM150B/SLAMF8/KCNJ5/SYT8/CLEC10A/SCN10A/HLA-DOA/HS3ST2/LILRB2/CLDN18/SCIMP/LRTM2/FUT7/U…	114	CC
GO:0002684	positive regulation of immune system process	49/209	1087/17910	1.21949e-16	3.64836e-14	2.79671e-14	LAT/C1QA/CR1/KLRK1/CCR7/CD4/SIRPG/CD209/OCSTAMP/C1QC/SASH3/NCKAP1L/PAX5/IL2RA/LILRB1/GBP5/ACOD1/ITGB2/WAS/CCL19/C1QB/KLK7/TLR8/CD6/HLA-DQA1/LTA/CLEC10A/FCN1/LILRB2/IL12RB1/CMKLR1/BLK/LILRA4/PDCD1/RASAL3/DCSTAMP/FCER2/ITGAM/FGR/LILRB4/FCRL3/CD22/SPN/NFAM1/ELANE/ZAP70/TBX21/AGER/MARCO	49	BP
GO:0042110	T cell activation	32/209	443/17910	1.25769e-16	3.64836e-14	2.79671e-14	LAT/CR1/KLRK1/CCR7/CD4/SIRPG/CD209/SASH3/NCKAP1L/IL2RA/LILRB1/ZNF683/JAML/EOMES/WAS/CCL19/CD6/HLA-DOA/LILRB2/FUT7/IL12RB1/PDCD1/RASAL3/TREML2/SCGB1A1/LILRB4/ITGAL/SPN/ZAP70/TBX21/PLA2G2D/AGER	32	BP
GO:0051249	regulation of lymphocyte activation	29/209	401/17910	3.72612e-15	9.97741e-13	7.64836e-13	LAT/CR1/KLRK1/CCR7/CD4/SIRPG/CD209/SASH3/NCKAP1L/IL2RA/LILRB1/ZNF683/CCL19/CD6/SLAMF8/HLA-DOA/LILRB2/IL12RB1/PDCD1/RASAL3/SCGB1A1/LILRB4/FCRL3/CD22/SPN/NFAM1/ZAP70/TBX21/AGER	29	BP
GO:0002252	immune effector process	49/209	1197/17910	5.44732e-15	1.35444e-12	1.03827e-12	LAT/C1QA/SIGLEC14/SIGLEC9/CR1/CYBB/KLRK1/C1QC/SASH3/NCKAP1L/IL2RA/LILRB1/ZNF683/LAIR1/EOMES/ITGB2/WAS/CCL19/ARHGAP9/TBC1D10C/C1QB/KLK7/TLR8/SIRPB1/LTA/SLAMF8/FCN1/LILRB2/FUT7/IL12RB1/TSPAN32/FCER2/ITGAM/FGR/FCRL3/ITGAX/OSCAR/CD22/ITGAL/SPN/CXCL9/NFAM1/ELANE/PRAM1/HK3/DBH/TBX21/AGER/CHIT1	49	BP
GO:0007159	leukocyte cell-cell adhesion	26/209	328/17910	1.27423e-14	2.95707e-12	2.26679e-12	KLRK1/CCR7/CD4/SIRPG/CD209/SASH3/NCKAP1L/IL2RA/LILRB1/ITGB2/FERMT3/CCL19/CD6/LILRB2/IL12RB1/PDCD1/RASAL3/CLEC4M/SCGB1A1/LILRB4/ITGAL/SPN/ELANE/ZAP70/TBX21/AGER	26	BP
GO:0002250	adaptive immune response	33/209	563/17910	1.74771e-14	3.80236e-12	2.91476e-12	LAT/C1QA/CR1/KLRK1/CD4/CD209/C1QC/SASH3/LILRB1/TNFRSF13B/SIGLEC10/ZNF683/LAIR1/EOMES/WAS/CCL19/C1QB/TLR8/CD6/LTA/CLEC10A/LILRB2/IL12RB1/PDCD1/CLEC4M/FCER2/LILRB4/LILRA6/SPN/ZAP70/LILRB5/TBX21/AGER	33	BP
GO:0050863	regulation of T cell activation	25/209	307/17910	2.30053e-14	4.71067e-12	3.61105e-12	LAT/CR1/KLRK1/CCR7/CD4/SIRPG/CD209/SASH3/NCKAP1L/IL2RA/LILRB1/ZNF683/CCL19/CD6/HLA-DOA/LILRB2/IL12RB1/PDCD1/RASAL3/SCGB1A1/LILRB4/SPN/ZAP70/TBX21/AGER	25	BP
GO:0050867	positive regulation of cell activation	25/209	319/17910	5.52859e-14	1.06917e-11	8.19589e-12	C1QA/KLRK1/CCR7/CD4/SIRPG/CD209/SASH3/NCKAP1L/IL2RA/LILRB1/ITGB2/CCL19/PLEK/CD6/LILRB2/IL12RB1/PDCD1/RASAL3/ITGAM/FGR/LILRB4/FCRL3/ZAP70/TBX21/AGER	25	BP
GO:0038023	signaling receptor activity	51/199	1344/16967	2.71762e-14	1.21749e-11	9.64039e-12	OR6T1/CR1/IL9R/CNR2/KLRK1/CCR7/XCR1/CD4/GPR150/HTR3C/IL2RA/LILRB1/SIGLEC8/TNFRSF13B/SIGLEC7/FCRL1/IL2RB/GPR31/ITGB2/CD300C/CSF1R/TLR8/CSF2RB/HLA-DQA1/SLAMF8/HLA-DOA/FCN1/LILRB2/IL21R/CCR5/IL12RB1/CMKLR1/LILRA4/CLEC4M/PKD2L1/TREML2/SSTR3/OR6K3/LILRB4/CXCR5/ITGAX/OSCAR/ITGAL/GLP2R/SPN/NFAM1/LILRB5/GPR26/OR2I1P/AGER/MARCO	51	MF
GO:0002521	leukocyte differentiation	30/209	485/17910	7.59432e-14	1.39136e-11	1.06657e-11	CR1/CCR7/CD4/OCSTAMP/C1QC/SASH3/NCKAP1L/IL2RA/LILRB1/ZNF683/EOMES/CCL19/CSF1R/SLAMF8/HLA-DOA/SPI1/LILRB2/CLDN18/FUT7/IL12RB1/DCSTAMP/LILRB4/FCRL3/OSCAR/SPN/NFAM1/ZAP70/TBX21/PLA2G2D/AGER	30	BP
GO:0060089	molecular transducer activity	51/199	1381/16967	7.9075e-14	1.77128e-11	1.40254e-11	OR6T1/CR1/IL9R/CNR2/KLRK1/CCR7/XCR1/CD4/GPR150/HTR3C/IL2RA/LILRB1/SIGLEC8/TNFRSF13B/SIGLEC7/FCRL1/IL2RB/GPR31/ITGB2/CD300C/CSF1R/TLR8/CSF2RB/HLA-DQA1/SLAMF8/HLA-DOA/FCN1/LILRB2/IL21R/CCR5/IL12RB1/CMKLR1/LILRA4/CLEC4M/PKD2L1/TREML2/SSTR3/OR6K3/LILRB4/CXCR5/ITGAX/OSCAR/ITGAL/GLP2R/SPN/NFAM1/LILRB5/GPR26/OR2I1P/AGER/MARCO	51	MF
GO:0050778	positive regulation of immune response	38/209	809/17910	1.63344e-13	2.76686e-11	2.12099e-11	LAT/C1QA/CR1/KLRK1/CCR7/CD4/CD209/C1QC/SASH3/NCKAP1L/PAX5/LILRB1/GBP5/ACOD1/ITGB2/WAS/CCL19/C1QB/KLK7/TLR8/HLA-DQA1/LTA/CLEC10A/FCN1/IL12RB1/BLK/LILRA4/FCER2/ITGAM/FGR/LILRB4/FCRL3/CD22/NFAM1/ELANE/ZAP70/TBX21/MARCO	38	BP
GO:0002696	positive regulation of leukocyte activation	24/209	305/17910	1.66918e-13	2.76686e-11	2.12099e-11	C1QA/KLRK1/CCR7/CD4/SIRPG/CD209/SASH3/NCKAP1L/IL2RA/LILRB1/ITGB2/CCL19/CD6/LILRB2/IL12RB1/PDCD1/RASAL3/ITGAM/FGR/LILRB4/FCRL3/ZAP70/TBX21/AGER	24	BP
GO:0098609	cell-cell adhesion	37/209	771/17910	1.86938e-13	2.95787e-11	2.26741e-11	KLRK1/CCR7/CD4/SIRPG/CD209/SASH3/NCKAP1L/IL2RA/LILRB1/JAML/ITGB2/FERMT3/CCL19/PLEK/CD6/LILRB2/CLDN18/IL12RB1/TSPAN32/TNR/ITGAD/PDCD1/RASAL3/CADM3/CLEC4M/ITGAM/SCGB1A1/LILRB4/ITGAX/ITGAL/CDHR4/SPN/ELANE/ZAP70/TBX21/SIGLEC1/AGER	37	BP
GO:1903037	regulation of leukocyte cell-cell adhesion	23/209	295/17910	6.68376e-13	1.01157e-10	7.75438e-11	KLRK1/CCR7/CD4/SIRPG/CD209/SASH3/NCKAP1L/IL2RA/LILRB1/ITGB2/CCL19/CD6/LILRB2/IL12RB1/PDCD1/RASAL3/SCGB1A1/LILRB4/SPN/ELANE/ZAP70/TBX21/AGER	23	BP
GO:1902105	regulation of leukocyte differentiation	22/209	267/17910	7.17674e-13	1.04093e-10	7.9794e-11	CR1/CD4/OCSTAMP/C1QC/SASH3/NCKAP1L/IL2RA/LILRB1/ZNF683/CCL19/SLAMF8/HLA-DOA/LILRB2/CLDN18/IL12RB1/DCSTAMP/LILRB4/FCRL3/NFAM1/ZAP70/TBX21/AGER	22	BP
GO:1903039	positive regulation of leukocyte cell-cell adhesion	20/209	214/17910	8.08772e-13	1.1128e-10	8.53037e-11	KLRK1/CCR7/CD4/SIRPG/CD209/SASH3/NCKAP1L/IL2RA/LILRB1/ITGB2/CCL19/CD6/LILRB2/IL12RB1/PDCD1/RASAL3/LILRB4/ELANE/ZAP70/AGER	20	BP
GO:0007166	cell surface receptor signaling pathway	75/209	2831/17910	8.31165e-13	1.1128e-10	8.53037e-11	LAT/SIGLEC9/CR1/IL9R/CYBB/KLRK1/CCR7/XCR1/CD4/DLK1/CD209/NCKAP1L/RASGRP4/PAX5/CIITA/IL2RA/LILRB1/APOE/TNFRSF13B/IL2RB/IL17F/ACOD1/FASLG/ITGB2/FERMT3/WAS/CCL19/P2RY13/PLEK/CSF1R/CSF2RB/CD6/SIRPB1/HLA-DQA1/LTA/CLEC10A/SPI1/FCN1/LILRB2/MATK/CLDN18/IL21R/CCR5/IL12RB1/TSPAN32/DKK4/GFRA2/NKX2-2/CMKLR1/SCUBE1/BLK/ITGAD/LILRA4/DOK2/PKD2L1/NCF1/FCER2/ATP6V0D2/ITGAM/FGR/LILRB4/FCRL3/CXCR5/ITGAX/OSCAR/CD22/…	75	BP
GO:0002443	leukocyte mediated immunity	37/209	814/17910	9.59507e-13	1.23705e-10	9.48285e-11	LAT/C1QA/SIGLEC14/SIGLEC9/CR1/CYBB/KLRK1/C1QC/SASH3/NCKAP1L/LILRB1/LAIR1/ITGB2/WAS/ARHGAP9/TBC1D10C/C1QB/TLR8/SIRPB1/LTA/FCN1/LILRB2/IL12RB1/FCER2/ITGAM/FGR/ITGAX/OSCAR/ITGAL/NFAM1/ELANE/PRAM1/HK3/DBH/TBX21/AGER/CHIT1	37	BP
GO:0009897	external side of plasma membrane	19/219	199/18675	2.37274e-12	1.35246e-10	1.10252e-10	CD4/CD209/IL2RA/LILRB1/IL2RB/FASLG/ITGB2/TLR8/KCNJ5/FCN1/CCR5/SCUBE1/CD163/PDCD1/FCER2/DNAI2/ITGAM/GPIHBP1/CXCL9	19	CC
GO:0007155	cell adhesion	48/209	1338/17910	1.47498e-12	1.83372e-10	1.40567e-10	MYBPC2/SIGLEC14/SIGLEC9/KLRK1/CCR7/CD4/SIRPG/CD209/SASH3/NCKAP1L/IL2RA/LILRB1/SIGLEC8/SIGLEC7/SIGLEC10/JAML/PSTPIP1/ITGB2/FERMT3/CCL19/PLEK/CD6/PARVG/LILRB2/CLDN18/IL12RB1/TSPAN32/TNR/ITGAD/PDCD1/SIGLEC11/RASAL3/CADM3/CLEC4M/ITGAM/SCGB1A1/L1CAM/LILRB4/ITGAX/CD22/ITGAL/CDHR4/SPN/ELANE/ZAP70/TBX21/SIGLEC1/AGER	48	BP
GO:0022610	biological adhesion	48/209	1345/17910	1.78113e-12	2.13797e-10	1.6389e-10	MYBPC2/SIGLEC14/SIGLEC9/KLRK1/CCR7/CD4/SIRPG/CD209/SASH3/NCKAP1L/IL2RA/LILRB1/SIGLEC8/SIGLEC7/SIGLEC10/JAML/PSTPIP1/ITGB2/FERMT3/CCL19/PLEK/CD6/PARVG/LILRB2/CLDN18/IL12RB1/TSPAN32/TNR/ITGAD/PDCD1/SIGLEC11/RASAL3/CADM3/CLEC4M/ITGAM/SCGB1A1/L1CAM/LILRB4/ITGAX/CD22/ITGAL/CDHR4/SPN/ELANE/ZAP70/TBX21/SIGLEC1/AGER	48	BP
GO:0022407	regulation of cell-cell adhesion	25/209	389/17910	4.65325e-12	5.39933e-10	4.13895e-10	KLRK1/CCR7/CD4/SIRPG/CD209/SASH3/NCKAP1L/IL2RA/LILRB1/ITGB2/FERMT3/CCL19/CD6/LILRB2/IL12RB1/TNR/PDCD1/RASAL3/SCGB1A1/LILRB4/SPN/ELANE/ZAP70/TBX21/AGER	25	BP
GO:0045087	innate immune response	37/209	893/17910	1.46947e-11	1.65008e-09	1.26489e-09	C1QA/SIGLEC14/CR1/CYBB/KLRK1/CD209/C1QC/CIITA/LILRB1/APOE/SIGLEC10/GBP5/ZNF683/TREML1/ACOD1/PSTPIP1/ITGB2/WAS/C1QB/CSF1R/TLR8/CD6/SIRPB1/HLA-DQA1/SLAMF8/CLEC10A/FCN1/IL12RB1/LILRA4/MRC1/CLEC4M/NCF1/ITGAM/FGR/FCRL3/AGER/MARCO	37	BP
GO:0022409	positive regulation of cell-cell adhesion	20/209	251/17910	1.54819e-11	1.68414e-09	1.29101e-09	KLRK1/CCR7/CD4/SIRPG/CD209/SASH3/NCKAP1L/IL2RA/LILRB1/ITGB2/CCL19/CD6/LILRB2/IL12RB1/PDCD1/RASAL3/LILRB4/ELANE/ZAP70/AGER	20	BP
GO:0098552	side of membrane	23/219	359/18675	4.30876e-11	1.88542e-09	1.53699e-09	CARMIL2/CNR2/CD4/CD209/IL2RA/LILRB1/IL2RB/FASLG/ITGB2/TLR8/HLA-DQA1/KCNJ5/FCN1/CCR5/SCUBE1/CD163/PDCD1/RASAL3/FCER2/DNAI2/ITGAM/GPIHBP1/CXCL9	23	CC
GO:0031410	cytoplasmic vesicle	61/219	2179/18675	4.46358e-11	1.88542e-09	1.53699e-09	CARMIL2/SIGLEC14/SIGLEC9/CR1/CYBB/CD4/AOAH/NCKAP1L/APOE/ACAP1/RUFY4/GBP5/IL2RB/SNX20/LAIR1/TREML1/FASLG/ITGB2/FERMT3/WAS/MPEG1/SLC32A1/ARHGAP9/TBC1D10C/KLK7/TLR8/APOC2/SIRPB1/HLA-DQA1/TMEM150B/SYT8/HLA-DOA/FCN1/LILRB2/CCR5/ARHGAP30/CD163/FGD2/MRC1/PKD2L1/NCF1/DCSTAMP/ATP6V0D2/ITGAM/FGR/SCGB1A1/ITGAX/OSCAR/CD22/ITGAL/LGI3/NFAM1/CD300LG/SFTPC/ELANE/HK3/DBH/SLC6A4/MARCO/CHIT1/ALB	61	CC
GO:0097708	intracellular vesicle	61/219	2182/18675	4.72536e-11	1.88542e-09	1.53699e-09	CARMIL2/SIGLEC14/SIGLEC9/CR1/CYBB/CD4/AOAH/NCKAP1L/APOE/ACAP1/RUFY4/GBP5/IL2RB/SNX20/LAIR1/TREML1/FASLG/ITGB2/FERMT3/WAS/MPEG1/SLC32A1/ARHGAP9/TBC1D10C/KLK7/TLR8/APOC2/SIRPB1/HLA-DQA1/TMEM150B/SYT8/HLA-DOA/FCN1/LILRB2/CCR5/ARHGAP30/CD163/FGD2/MRC1/PKD2L1/NCF1/DCSTAMP/ATP6V0D2/ITGAM/FGR/SCGB1A1/ITGAX/OSCAR/CD22/ITGAL/LGI3/NFAM1/CD300LG/SFTPC/ELANE/HK3/DBH/SLC6A4/MARCO/CHIT1/ALB	61	CC
GO:0050870	positive regulation of T cell activation	18/209	198/17910	1.88313e-11	1.98641e-09	1.52272e-09	KLRK1/CCR7/CD4/SIRPG/CD209/SASH3/NCKAP1L/IL2RA/LILRB1/CCL19/CD6/LILRB2/IL12RB1/PDCD1/RASAL3/LILRB4/ZAP70/AGER	18	BP
GO:0051251	positive regulation of lymphocyte activation	20/209	258/17910	2.55391e-11	2.61476e-09	2.00439e-09	KLRK1/CCR7/CD4/SIRPG/CD209/SASH3/NCKAP1L/IL2RA/LILRB1/CCL19/CD6/LILRB2/IL12RB1/PDCD1/RASAL3/LILRB4/FCRL3/ZAP70/TBX21/AGER	20	BP
GO:0004888	transmembrane signaling receptor activity	42/199	1133/16967	1.82751e-11	2.72908e-09	2.16095e-09	OR6T1/CR1/IL9R/CNR2/KLRK1/CCR7/XCR1/CD4/GPR150/HTR3C/IL2RA/LILRB1/SIGLEC8/IL2RB/GPR31/ITGB2/CD300C/CSF1R/TLR8/CSF2RB/HLA-DQA1/HLA-DOA/LILRB2/IL21R/CCR5/IL12RB1/CMKLR1/CLEC4M/PKD2L1/SSTR3/OR6K3/CXCR5/OSCAR/ITGAL/GLP2R/SPN/NFAM1/LILRB5/GPR26/OR2I1P/AGER/MARCO	42	MF
GO:0030098	lymphocyte differentiation	22/209	325/17910	3.54214e-11	3.52291e-09	2.70055e-09	CR1/CCR7/CD4/SASH3/NCKAP1L/IL2RA/ZNF683/EOMES/CCL19/SLAMF8/HLA-DOA/SPI1/LILRB2/FUT7/IL12RB1/LILRB4/FCRL3/SPN/NFAM1/ZAP70/TBX21/PLA2G2D	22	BP
GO:0070663	regulation of leukocyte proliferation	18/209	214/17910	6.88723e-11	6.55939e-09	5.02822e-09	CD4/CD209/OCSTAMP/SASH3/NCKAP1L/IL2RA/LILRB1/CCL19/CD6/LILRB2/IL12RB1/RASAL3/SCGB1A1/FCRL3/CD22/SPN/ZAP70/AGER	18	BP
GO:0002697	regulation of immune effector process	25/209	441/17910	6.97206e-11	6.55939e-09	5.02822e-09	C1QA/CR1/KLRK1/C1QC/SASH3/IL2RA/LILRB1/ZNF683/ITGB2/WAS/CCL19/C1QB/KLK7/LTA/SLAMF8/IL12RB1/TSPAN32/FCER2/ITGAM/FGR/FCRL3/CD22/PRAM1/TBX21/AGER	25	BP
GO:0002274	myeloid leukocyte activation	30/209	652/17910	1.30845e-10	1.19861e-08	9.18813e-09	LAT/C1QA/SIGLEC14/SIGLEC9/CR1/CYBB/CNR2/NCKAP1L/LAIR1/ITGB2/ARHGAP9/TBC1D10C/TLR8/SIRPB1/SPI1/FCN1/LILRB2/TSPAN32/DCSTAMP/ITGAM/FGR/ITGAX/OSCAR/ITGAL/NFAM1/ELANE/PRAM1/HK3/AGER/CHIT1	30	BP
GO:0004896	cytokine receptor activity	12/199	78/16967	1.07236e-10	1.20104e-08	9.51012e-09	IL9R/CCR7/XCR1/CD4/IL2RA/IL2RB/CSF2RB/IL21R/CCR5/IL12RB1/CMKLR1/CXCR5	12	MF
GO:0030246	carbohydrate binding	19/199	252/16967	1.39481e-10	1.24975e-08	9.8958e-09	SIGLEC14/SIGLEC9/KLRK1/CD209/SIGLEC8/SIGLEC7/SIGLEC10/CLEC10A/FCN1/SIGLEC11/MRC1/CLEC4M/FCER2/CD22/ITLN2/ITLN1/HK3/DBH/SIGLEC1	19	MF
GO:0006954	inflammatory response	33/209	784/17910	1.4408e-10	1.28601e-08	9.8581e-09	C1QA/CR1/CYBB/CNR2/CCR7/XCR1/C1QC/IL2RA/APOE/SIGLEC10/GBP5/IL17F/ACOD1/PSTPIP1/ITGB2/CCL19/C1QB/CSF1R/TLR8/CD6/LTA/SLAMF8/SCUBE1/CD163/ITGAM/SCGB1A1/ITGAL/NFAM1/ELANE/SIGLEC1/PLA2G2D/CREB3L3/AGER	33	BP
GO:0050670	regulation of lymphocyte proliferation	17/209	199/17910	1.86368e-10	1.62187e-08	1.24327e-08	CD4/CD209/SASH3/NCKAP1L/IL2RA/LILRB1/CCL19/CD6/LILRB2/IL12RB1/RASAL3/SCGB1A1/FCRL3/CD22/SPN/ZAP70/AGER	17	BP
GO:0031347	regulation of defense response	35/209	885/17910	2.01069e-10	1.67097e-08	1.28091e-08	C1QA/CR1/CNR2/KLRK1/CCR7/CD209/C1QC/IL2RA/LILRB1/APOE/SIGLEC10/GBP5/IL17F/ACOD1/ITGB2/C1QB/KLK7/TLR8/CD6/LTA/SLAMF8/CLEC10A/FCN1/IL12RB1/TSPAN32/LILRA4/SIGLEC11/ITGAM/FGR/SCGB1A1/FCRL3/ELANE/CREB3L3/AGER/MARCO	35	BP
GO:0032944	regulation of mononuclear cell proliferation	17/209	200/17910	2.0161e-10	1.67097e-08	1.28091e-08	CD4/CD209/SASH3/NCKAP1L/IL2RA/LILRB1/CCL19/CD6/LILRB2/IL12RB1/RASAL3/SCGB1A1/FCRL3/CD22/SPN/ZAP70/AGER	17	BP
GO:0042129	regulation of T cell proliferation	15/209	149/17910	2.26366e-10	1.83251e-08	1.40474e-08	CD4/CD209/SASH3/NCKAP1L/IL2RA/LILRB1/CCL19/CD6/LILRB2/IL12RB1/RASAL3/SCGB1A1/SPN/ZAP70/AGER	15	BP
GO:0002520	immune system development	36/209	938/17910	2.43383e-10	1.92549e-08	1.47602e-08	CR1/CCR7/CD4/OCSTAMP/C1QC/SASH3/NCKAP1L/RASGRP4/IL2RA/LILRB1/ZNF683/ACOD1/EOMES/CCL19/PLEK/CSF1R/LTA/SLAMF8/HLA-DOA/SPI1/LILRB2/CLDN18/FUT7/IL12RB1/PDCD1/DCSTAMP/LILRB4/FCRL3/CXCR5/OSCAR/SPN/NFAM1/ZAP70/TBX21/PLA2G2D/AGER	36	BP
GO:0030217	T cell differentiation	18/209	234/17910	2.99098e-10	2.31369e-08	1.7736e-08	CR1/CCR7/CD4/SASH3/NCKAP1L/IL2RA/ZNF683/EOMES/CCL19/HLA-DOA/LILRB2/FUT7/IL12RB1/LILRB4/SPN/ZAP70/TBX21/PLA2G2D	18	BP
GO:0002366	leukocyte activation involved in immune response	30/209	684/17910	4.13067e-10	3.12584e-08	2.39616e-08	LAT/SIGLEC14/SIGLEC9/CR1/CYBB/NCKAP1L/LILRB1/ZNF683/LAIR1/EOMES/ITGB2/CCL19/ARHGAP9/TBC1D10C/SIRPB1/FCN1/LILRB2/IL12RB1/ITGAM/FGR/ITGAX/OSCAR/ITGAL/SPN/NFAM1/ELANE/PRAM1/HK3/TBX21/CHIT1	30	BP
GO:0070661	leukocyte proliferation	19/209	270/17910	4.2873e-10	3.17534e-08	2.43411e-08	CD4/CD209/OCSTAMP/SASH3/NCKAP1L/IL2RA/LILRB1/CCL19/CSF1R/CD6/LILRB2/IL12RB1/RASAL3/SCGB1A1/FCRL3/CD22/SPN/ZAP70/AGER	19	BP
GO:0009605	response to external stimulus	61/209	2331/17910	4.7234e-10	3.37108e-08	2.58416e-08	C1QA/CR1/CYBB/CNR2/KLRK1/CCR7/CD4/KLK3/C1QC/NCKAP1L/RASGRP4/IL2RA/LILRB1/APOE/SIGLEC10/GBP5/IL17F/ACOD1/FASLG/JAML/ITGB2/MPEG1/CCL19/PLEK/C1QB/KLK7/CSF1R/TLR8/CSF2RB/CD6/LTA/SLAMF8/LILRB2/CCR5/IL12RB1/TSPAN32/GFRA2/TNR/CMKLR1/DOK2/SIGLEC11/MRC1/SSTR3/TIFAB/ITGAM/FGR/SCGB1A1/L1CAM/CXCR5/SPN/CCL18/CXCL9/ITLN1/ELANE/SLC6A4/TBX21/CREB3L3/AGER/CHIT1/ALB/KRT20	61	BP
GO:0002263	cell activation involved in immune response	30/209	688/17910	4.74527e-10	3.37108e-08	2.58416e-08	LAT/SIGLEC14/SIGLEC9/CR1/CYBB/NCKAP1L/LILRB1/ZNF683/LAIR1/EOMES/ITGB2/CCL19/ARHGAP9/TBC1D10C/SIRPB1/FCN1/LILRB2/IL12RB1/ITGAM/FGR/ITGAX/OSCAR/ITGAL/SPN/NFAM1/ELANE/PRAM1/HK3/TBX21/CHIT1	30	BP
GO:0046631	alpha-beta T cell activation	14/209	133/17910	5.06963e-10	3.52948e-08	2.70558e-08	SASH3/NCKAP1L/LILRB1/ZNF683/EOMES/CCL19/FUT7/IL12RB1/RASAL3/SPN/ZAP70/TBX21/PLA2G2D/AGER	14	BP
GO:0070665	positive regulation of leukocyte proliferation	14/209	134/17910	5.6035e-10	3.82466e-08	2.93186e-08	CD4/CD209/OCSTAMP/SASH3/NCKAP1L/IL2RA/CCL19/CD6/LILRB2/IL12RB1/RASAL3/FCRL3/ZAP70/AGER	14	BP
GO:0042102	positive regulation of T cell proliferation	12/209	90/17910	5.73172e-10	3.83695e-08	2.94128e-08	CD4/CD209/SASH3/NCKAP1L/IL2RA/CCL19/CD6/LILRB2/IL12RB1/RASAL3/ZAP70/AGER	12	BP
GO:0045619	regulation of lymphocyte differentiation	15/209	164/17910	8.76802e-10	5.75877e-08	4.41448e-08	CR1/SASH3/NCKAP1L/IL2RA/ZNF683/CCL19/SLAMF8/HLA-DOA/LILRB2/IL12RB1/LILRB4/FCRL3/NFAM1/ZAP70/TBX21	15	BP
GO:0048534	hematopoietic or lymphoid organ development	34/209	890/17910	9.31439e-10	6.00433e-08	4.60273e-08	CR1/CCR7/CD4/OCSTAMP/C1QC/SASH3/NCKAP1L/RASGRP4/IL2RA/LILRB1/ZNF683/EOMES/CCL19/PLEK/CSF1R/LTA/SLAMF8/HLA-DOA/SPI1/LILRB2/CLDN18/FUT7/IL12RB1/DCSTAMP/LILRB4/FCRL3/CXCR5/OSCAR/SPN/NFAM1/ZAP70/TBX21/PLA2G2D/AGER	34	BP
GO:0050900	leukocyte migration	24/209	467/17910	1.24237e-09	7.86306e-08	6.02756e-08	CNR2/KLRK1/CCR7/SIRPG/NCKAP1L/JAML/ITGB2/CCL19/SLAMF8/FUT7/CCR5/CMKLR1/DOK2/ITGAM/L1CAM/CXCR5/ITGAX/ITGAL/SPN/ELANE/ZAP70/DBH/TBX21/AGER	24	BP
GO:0098802	plasma membrane receptor complex	14/219	153/18675	3.49322e-09	1.26709e-07	1.03292e-07	CD4/IL2RA/IL2RB/ITGB2/SHISA9/CSF2RB/CD6/IL12RB1/TSPAN32/ITGAD/ITGAM/ITGAX/ITGAL/ZAP70	14	CC
GO:0002764	immune response-regulating signaling pathway	27/209	603/17910	2.16859e-09	1.34801e-07	1.03334e-07	LAT/CR1/KLRK1/CCR7/CD4/CD209/NCKAP1L/PAX5/LILRB1/ACOD1/ITGB2/WAS/TLR8/HLA-DQA1/CLEC10A/FCN1/LILRB2/BLK/LILRA4/ITGAM/FGR/LILRB4/FCRL3/CD22/NFAM1/ZAP70/MARCO	27	BP
GO:0002253	activation of immune response	28/209	647/17910	2.26127e-09	1.38096e-07	1.0586e-07	LAT/C1QA/CR1/KLRK1/CCR7/CD4/CD209/C1QC/NCKAP1L/PAX5/ACOD1/ITGB2/WAS/C1QB/TLR8/HLA-DQA1/CLEC10A/FCN1/BLK/LILRA4/ITGAM/FGR/LILRB4/FCRL3/CD22/NFAM1/ZAP70/MARCO	28	BP
GO:0050671	positive regulation of lymphocyte proliferation	13/209	125/17910	2.48938e-09	1.49406e-07	1.1453e-07	CD4/CD209/SASH3/NCKAP1L/IL2RA/CCL19/CD6/LILRB2/IL12RB1/RASAL3/FCRL3/ZAP70/AGER	13	BP
GO:0042098	T cell proliferation	15/209	177/17910	2.5337e-09	1.49489e-07	1.14593e-07	CD4/CD209/SASH3/NCKAP1L/IL2RA/LILRB1/CCL19/CD6/LILRB2/IL12RB1/RASAL3/SCGB1A1/SPN/ZAP70/AGER	15	BP
GO:0032946	positive regulation of mononuclear cell proliferation	13/209	126/17910	2.74756e-09	1.59404e-07	1.22194e-07	CD4/CD209/SASH3/NCKAP1L/IL2RA/CCL19/CD6/LILRB2/IL12RB1/RASAL3/FCRL3/ZAP70/AGER	13	BP
GO:0048583	regulation of response to stimulus	88/209	4275/17910	3.83208e-09	2.1868e-07	1.67633e-07	LAT/C1QA/SIGLEC9/CR1/CNR2/KLRK1/CCR7/CD4/DLK1/CD209/C1QC/SASH3/NCKAP1L/RASGRP4/PAX5/IL2RA/LILRB1/APOE/SIGLEC7/SIGLEC10/GBP5/ZNF683/IL17F/LAIR1/TREML1/ACOD1/FASLG/JAML/ITGB2/WAS/CCL19/ARHGAP9/CD300C/SHISA9/PLEK/C1QB/KLK7/CSF1R/TLR8/CD6/HLA-DQA1/LTA/SLAMF8/CLEC10A/PIK3R5/FCN1/LILRB2/SCIMP/IL12RB1/TSPAN32/DKK4/TNR/CMKLR1/SCUBE1/BLK/ARHGAP30/LILRA4/PDCD1/SIGLEC11/RASAL3/FGD2/PI16/NCF1/FCER2/CHD5/TREM…	88	BP
GO:0030097	hemopoiesis	32/209	847/17910	4.06365e-09	2.28154e-07	1.74896e-07	CR1/CCR7/CD4/OCSTAMP/C1QC/SASH3/NCKAP1L/RASGRP4/IL2RA/LILRB1/ZNF683/EOMES/CCL19/PLEK/CSF1R/SLAMF8/HLA-DOA/SPI1/LILRB2/CLDN18/FUT7/IL12RB1/DCSTAMP/LILRB4/FCRL3/OSCAR/SPN/NFAM1/ZAP70/TBX21/PLA2G2D/AGER	32	BP
GO:0046651	lymphocyte proliferation	17/209	244/17910	4.29908e-09	2.37541e-07	1.82091e-07	CD4/CD209/SASH3/NCKAP1L/IL2RA/LILRB1/CCL19/CD6/LILRB2/IL12RB1/RASAL3/SCGB1A1/FCRL3/CD22/SPN/ZAP70/AGER	17	BP
GO:0032943	mononuclear cell proliferation	17/209	246/17910	4.86211e-09	2.64453e-07	2.02721e-07	CD4/CD209/SASH3/NCKAP1L/IL2RA/LILRB1/CCL19/CD6/LILRB2/IL12RB1/RASAL3/SCGB1A1/FCRL3/CD22/SPN/ZAP70/AGER	17	BP
GO:1903706	regulation of hemopoiesis	23/209	468/17910	6.56076e-09	3.51354e-07	2.69337e-07	CR1/CD4/OCSTAMP/C1QC/SASH3/NCKAP1L/IL2RA/LILRB1/ZNF683/CCL19/SLAMF8/HLA-DOA/SPI1/LILRB2/CLDN18/IL12RB1/DCSTAMP/LILRB4/FCRL3/NFAM1/ZAP70/TBX21/AGER	23	BP
GO:0044433	cytoplasmic vesicle part	43/219	1450/18675	1.26222e-08	4.19688e-07	3.42128e-07	SIGLEC14/SIGLEC9/CR1/CYBB/CD4/NCKAP1L/APOE/ACAP1/SNX20/LAIR1/FASLG/ITGB2/FERMT3/SLC32A1/ARHGAP9/TBC1D10C/TLR8/SIRPB1/HLA-DQA1/TMEM150B/HLA-DOA/FCN1/LILRB2/CD163/FGD2/MRC1/DCSTAMP/ATP6V0D2/ITGAM/FGR/ITGAX/OSCAR/ITGAL/NFAM1/CD300LG/SFTPC/ELANE/HK3/DBH/SLC6A4/MARCO/CHIT1/ALB	43	CC
GO:0002768	immune response-regulating cell surface receptor signaling pathway	22/209	434/17910	8.16983e-09	4.30897e-07	3.30311e-07	LAT/CR1/KLRK1/CCR7/CD4/CD209/NCKAP1L/PAX5/LILRB1/WAS/HLA-DQA1/CLEC10A/FCN1/LILRB2/BLK/LILRA4/FGR/LILRB4/FCRL3/CD22/NFAM1/ZAP70	22	BP
GO:0032101	regulation of response to external stimulus	32/209	873/17910	8.3943e-09	4.36128e-07	3.34321e-07	C1QA/CR1/CNR2/KLRK1/CCR7/C1QC/NCKAP1L/IL2RA/LILRB1/APOE/SIGLEC10/GBP5/IL17F/ACOD1/ITGB2/CCL19/PLEK/C1QB/KLK7/CD6/LTA/SLAMF8/IL12RB1/TSPAN32/TNR/CMKLR1/SIGLEC11/ITGAM/SCGB1A1/ELANE/CREB3L3/AGER	32	BP
GO:0098797	plasma membrane protein complex	22/219	451/18675	1.84046e-08	5.64881e-07	4.60489e-07	CYBB/CD4/IL2RA/IL2RB/ITGB2/KCNE1/SHISA9/CSF2RB/CD6/HLA-DQA1/KCNJ5/SCN10A/HLA-DOA/IL12RB1/TSPAN32/ITGAD/LILRA4/NCF1/ITGAM/ITGAX/ITGAL/ZAP70	22	CC
GO:0002757	immune response-activating signal transduction	25/209	567/17910	1.22015e-08	6.2461e-07	4.78805e-07	LAT/CR1/KLRK1/CCR7/CD4/CD209/NCKAP1L/PAX5/ACOD1/ITGB2/WAS/TLR8/HLA-DQA1/CLEC10A/FCN1/BLK/LILRA4/ITGAM/FGR/LILRB4/FCRL3/CD22/NFAM1/ZAP70/MARCO	25	BP
GO:0051707	response to other organism	32/209	903/17910	1.86871e-08	9.42749e-07	7.22681e-07	CNR2/KLRK1/CCR7/CD4/KLK3/IL2RA/LILRB1/GBP5/ACOD1/FASLG/MPEG1/CCL19/KLK7/TLR8/CSF2RB/CD6/LTA/SLAMF8/LILRB2/CCR5/IL12RB1/TSPAN32/SIGLEC11/MRC1/FGR/SCGB1A1/SPN/CXCL9/ITLN1/ELANE/TBX21/CHIT1	32	BP
GO:0043207	response to external biotic stimulus	32/209	905/17910	1.96847e-08	9.78893e-07	7.50387e-07	CNR2/KLRK1/CCR7/CD4/KLK3/IL2RA/LILRB1/GBP5/ACOD1/FASLG/MPEG1/CCL19/KLK7/TLR8/CSF2RB/CD6/LTA/SLAMF8/LILRB2/CCR5/IL12RB1/TSPAN32/SIGLEC11/MRC1/FGR/SCGB1A1/SPN/CXCL9/ITLN1/ELANE/TBX21/CHIT1	32	BP
GO:0046632	alpha-beta T cell differentiation	11/209	99/17910	2.15808e-08	1.05807e-06	8.11079e-07	SASH3/NCKAP1L/ZNF683/EOMES/CCL19/FUT7/IL12RB1/SPN/ZAP70/TBX21/PLA2G2D	11	BP
GO:0001816	cytokine production	29/209	765/17910	2.19772e-08	1.06254e-06	8.14506e-07	CYBB/KLRK1/CCR7/CD4/SASH3/NCKAP1L/LILRB1/GBP5/IL17F/ACOD1/EOMES/CCL19/CSF1R/TLR8/CD6/LTA/FCN1/LILRB2/IL12RB1/CMKLR1/LILRA4/FGR/SCGB1A1/SPN/NFAM1/ELANE/DBH/TBX21/AGER	29	BP
GO:0045785	positive regulation of cell adhesion	20/209	388/17910	3.07475e-08	1.46619e-06	1.12393e-06	KLRK1/CCR7/CD4/SIRPG/CD209/SASH3/NCKAP1L/IL2RA/LILRB1/ITGB2/CCL19/CD6/LILRB2/IL12RB1/PDCD1/RASAL3/LILRB4/ELANE/ZAP70/AGER	20	BP
GO:0002703	regulation of leukocyte mediated immunity	14/209	185/17910	3.70919e-08	1.74482e-06	1.33752e-06	CR1/KLRK1/SASH3/LILRB1/ITGB2/WAS/LTA/IL12RB1/FCER2/ITGAM/FGR/PRAM1/TBX21/AGER	14	BP
GO:0046903	secretion	44/209	1584/17910	4.47133e-08	2.07529e-06	1.59085e-06	LAT/SIGLEC14/SIGLEC9/CR1/CYBB/CCR7/NCKAP1L/LILRB1/APOE/GBP5/IL17F/LAIR1/ITGB2/FERMT3/SLC32A1/CCL19/ARHGAP9/TBC1D10C/PLEK/CSF1R/TLR8/SIRPB1/FCN1/LILRB2/SLC9A4/BLK/TIFAB/ITGAM/FGR/ITGAX/OSCAR/CD22/ITGAL/LGI3/NFAM1/ELANE/PRAM1/HK3/SLC6A4/PLA2G2D/AGER/CHIT1/ALB/KRT20	44	BP
GO:0009607	response to biotic stimulus	32/209	938/17910	4.5375e-08	2.0783e-06	1.59315e-06	CNR2/KLRK1/CCR7/CD4/KLK3/IL2RA/LILRB1/GBP5/ACOD1/FASLG/MPEG1/CCL19/KLK7/TLR8/CSF2RB/CD6/LTA/SLAMF8/LILRB2/CCR5/IL12RB1/TSPAN32/SIGLEC11/MRC1/FGR/SCGB1A1/SPN/CXCL9/ITLN1/ELANE/TBX21/CHIT1	32	BP
GO:0001817	regulation of cytokine production	27/209	698/17910	4.68177e-08	2.11653e-06	1.62246e-06	CYBB/KLRK1/CCR7/CD4/SASH3/NCKAP1L/LILRB1/GBP5/IL17F/ACOD1/CCL19/CSF1R/TLR8/CD6/LTA/FCN1/LILRB2/IL12RB1/CMKLR1/LILRA4/FGR/SCGB1A1/SPN/NFAM1/ELANE/TBX21/AGER	27	BP
GO:0030141	secretory granule	29/219	806/18675	7.90334e-08	2.25245e-06	1.83619e-06	SIGLEC14/SIGLEC9/CR1/CYBB/NCKAP1L/LAIR1/TREML1/ITGB2/FERMT3/ARHGAP9/TBC1D10C/KLK7/SIRPB1/SYT8/FCN1/LILRB2/ITGAM/FGR/SCGB1A1/ITGAX/OSCAR/ITGAL/NFAM1/SFTPC/ELANE/HK3/DBH/CHIT1/ALB	29	CC
GO:0043312	neutrophil degranulation	22/209	485/17910	5.93346e-08	2.648e-06	2.02987e-06	SIGLEC14/SIGLEC9/CR1/CYBB/NCKAP1L/LAIR1/ITGB2/ARHGAP9/TBC1D10C/SIRPB1/FCN1/LILRB2/ITGAM/FGR/ITGAX/OSCAR/ITGAL/NFAM1/ELANE/PRAM1/HK3/CHIT1	22	BP
GO:0001819	positive regulation of cytokine production	21/209	446/17910	6.44399e-08	2.83943e-06	2.17662e-06	CYBB/KLRK1/CCR7/CD4/SASH3/LILRB1/GBP5/IL17F/CCL19/CSF1R/TLR8/CD6/LTA/FCN1/LILRB2/IL12RB1/FGR/SPN/NFAM1/ELANE/AGER	21	BP
GO:0002283	neutrophil activation involved in immune response	22/209	488/17910	6.61089e-08	2.87656e-06	2.20508e-06	SIGLEC14/SIGLEC9/CR1/CYBB/NCKAP1L/LAIR1/ITGB2/ARHGAP9/TBC1D10C/SIRPB1/FCN1/LILRB2/ITGAM/FGR/ITGAX/OSCAR/ITGAL/NFAM1/ELANE/PRAM1/HK3/CHIT1	22	BP
GO:0043299	leukocyte degranulation	23/209	532/17910	6.97803e-08	2.99883e-06	2.29881e-06	LAT/SIGLEC14/SIGLEC9/CR1/CYBB/NCKAP1L/LAIR1/ITGB2/ARHGAP9/TBC1D10C/SIRPB1/FCN1/LILRB2/ITGAM/FGR/ITGAX/OSCAR/ITGAL/NFAM1/ELANE/PRAM1/HK3/CHIT1	23	BP
GO:0099503	secretory vesicle	31/219	923/18675	1.25867e-07	3.34806e-06	2.72933e-06	SIGLEC14/SIGLEC9/CR1/CYBB/NCKAP1L/LAIR1/TREML1/ITGB2/FERMT3/SLC32A1/ARHGAP9/TBC1D10C/KLK7/SIRPB1/SYT8/FCN1/LILRB2/ITGAM/FGR/SCGB1A1/ITGAX/OSCAR/ITGAL/LGI3/NFAM1/SFTPC/ELANE/HK3/DBH/CHIT1/ALB	31	CC
GO:0006950	response to stress	78/209	3822/17910	8.20147e-08	3.48163e-06	2.6689e-06	C1QA/CARMIL2/SIGLEC14/CR1/CYBB/CNR2/KLRK1/CCR7/XCR1/CD4/CD209/KLK3/C1QC/CIITA/IL2RA/LILRB1/APOE/SIGLEC10/GBP5/ZNF683/IL17F/TREML1/ACOD1/JAML/PSTPIP1/ITGB2/FERMT3/WAS/MPEG1/CCL19/CD300C/PLEK/C1QB/KLK7/CSF1R/TLR8/CD6/SIRPB1/HLA-DQA1/LTA/SLAMF8/CLEC10A/PIK3R5/FCN1/LILRB2/CCR5/IL12RB1/TSPAN32/TNR/SCUBE1/CD163/LILRA4/SIGLEC11/FGD2/MRC1/CLEC4M/NCF1/SSTR3/ITGAM/FGR/SCGB1A1/FCRL3/ITGAL/SPN/CXCL9/NFAM1/BI…	78	BP
GO:0045580	regulation of T cell differentiation	12/209	139/17910	8.46037e-08	3.54826e-06	2.71998e-06	CR1/SASH3/NCKAP1L/IL2RA/ZNF683/CCL19/HLA-DOA/LILRB2/IL12RB1/LILRB4/ZAP70/TBX21	12	BP
GO:0032940	secretion by cell	41/209	1449/17910	8.65854e-08	3.58814e-06	2.75055e-06	LAT/SIGLEC14/SIGLEC9/CR1/CYBB/CCR7/NCKAP1L/LILRB1/APOE/GBP5/IL17F/LAIR1/ITGB2/FERMT3/SLC32A1/CCL19/ARHGAP9/TBC1D10C/PLEK/CSF1R/TLR8/SIRPB1/FCN1/LILRB2/BLK/ITGAM/FGR/ITGAX/OSCAR/CD22/ITGAL/LGI3/NFAM1/ELANE/PRAM1/HK3/SLC6A4/AGER/CHIT1/ALB/KRT20	41	BP
GO:0046634	regulation of alpha-beta T cell activation	10/209	90/17910	9.58706e-08	3.86085e-06	2.9596e-06	SASH3/NCKAP1L/LILRB1/ZNF683/CCL19/IL12RB1/RASAL3/ZAP70/TBX21/AGER	10	BP
GO:0002446	neutrophil mediated immunity	22/209	499/17910	9.75477e-08	3.86085e-06	2.9596e-06	SIGLEC14/SIGLEC9/CR1/CYBB/NCKAP1L/LAIR1/ITGB2/ARHGAP9/TBC1D10C/SIRPB1/FCN1/LILRB2/ITGAM/FGR/ITGAX/OSCAR/ITGAL/NFAM1/ELANE/PRAM1/HK3/CHIT1	22	BP
GO:0042119	neutrophil activation	22/209	499/17910	9.75477e-08	3.86085e-06	2.9596e-06	SIGLEC14/SIGLEC9/CR1/CYBB/NCKAP1L/LAIR1/ITGB2/ARHGAP9/TBC1D10C/SIRPB1/FCN1/LILRB2/ITGAM/FGR/ITGAX/OSCAR/ITGAL/NFAM1/ELANE/PRAM1/HK3/CHIT1	22	BP
GO:0002275	myeloid cell activation involved in immune response	23/209	542/17910	9.76026e-08	3.86085e-06	2.9596e-06	LAT/SIGLEC14/SIGLEC9/CR1/CYBB/NCKAP1L/LAIR1/ITGB2/ARHGAP9/TBC1D10C/SIRPB1/FCN1/LILRB2/ITGAM/FGR/ITGAX/OSCAR/ITGAL/NFAM1/ELANE/PRAM1/HK3/CHIT1	23	BP
GO:0009617	response to bacterium	24/209	588/17910	1.03932e-07	4.06503e-06	3.11612e-06	CNR2/KLRK1/CCR7/CD4/KLK3/LILRB1/GBP5/ACOD1/FASLG/MPEG1/KLK7/CSF2RB/CD6/LTA/SLAMF8/LILRB2/CCR5/SIGLEC11/MRC1/FGR/SCGB1A1/SPN/ELANE/CHIT1	24	BP
GO:1902107	positive regulation of leukocyte differentiation	12/209	143/17910	1.15782e-07	4.4782e-06	3.43284e-06	CD4/OCSTAMP/SASH3/NCKAP1L/IL2RA/CCL19/LILRB2/IL12RB1/DCSTAMP/LILRB4/ZAP70/AGER	12	BP
GO:0002444	myeloid leukocyte mediated immunity	23/209	549/17910	1.22842e-07	4.64956e-06	3.5642e-06	LAT/SIGLEC14/SIGLEC9/CR1/CYBB/NCKAP1L/LAIR1/ITGB2/ARHGAP9/TBC1D10C/SIRPB1/FCN1/LILRB2/ITGAM/FGR/ITGAX/OSCAR/ITGAL/NFAM1/ELANE/PRAM1/HK3/CHIT1	23	BP
GO:0071345	cellular response to cytokine stimulus	34/209	1084/17910	1.23351e-07	4.64956e-06	3.5642e-06	IL9R/CCR7/XCR1/CD4/OCSTAMP/CIITA/IL2RA/TNFRSF13B/RUFY4/GBP5/IL2RB/IL17F/ACOD1/FASLG/ITGB2/WAS/CCL19/CSF1R/CSF2RB/HLA-DQA1/LTA/SPI1/CLDN18/IL21R/CCR5/IL12RB1/CMKLR1/MRC1/DCSTAMP/FCER2/TCL1A/ITGAM/CXCR5/ITGAX	34	BP
GO:0036230	granulocyte activation	22/209	506/17910	1.2422e-07	4.64956e-06	3.5642e-06	SIGLEC14/SIGLEC9/CR1/CYBB/NCKAP1L/LAIR1/ITGB2/ARHGAP9/TBC1D10C/SIRPB1/FCN1/LILRB2/ITGAM/FGR/ITGAX/OSCAR/ITGAL/NFAM1/ELANE/PRAM1/HK3/CHIT1	22	BP
GO:0007229	integrin-mediated signaling pathway	10/209	94/17910	1.45506e-07	5.34497e-06	4.09728e-06	LAT/ITGB2/FERMT3/PLEK/TSPAN32/ITGAD/ITGAM/FGR/ITGAX/ITGAL	10	BP
GO:0048584	positive regulation of response to stimulus	55/209	2322/17910	1.4587e-07	5.34497e-06	4.09728e-06	LAT/C1QA/CR1/KLRK1/CCR7/CD4/CD209/C1QC/SASH3/NCKAP1L/RASGRP4/PAX5/LILRB1/APOE/GBP5/IL17F/ACOD1/FASLG/ITGB2/WAS/CCL19/PLEK/C1QB/KLK7/CSF1R/TLR8/CD6/HLA-DQA1/LTA/CLEC10A/PIK3R5/FCN1/SCIMP/IL12RB1/CMKLR1/SCUBE1/BLK/LILRA4/FGD2/NCF1/FCER2/CHD5/ITGAM/FGR/LILRB4/FCRL3/CD22/NFAM1/BIRC7/ELANE/ZAP70/TBX21/CREB3L3/AGER/MARCO	55	BP
GO:0098657	import into cell	27/209	751/17910	2.04817e-07	7.42677e-06	5.69312e-06	CD209/NCKAP1L/LILRB1/APOE/IL2RB/SLC9A3/PSTPIP1/ITGB2/WAS/CCL19/APOC2/KCNJ5/CLEC10A/FCN1/CD163/MRC1/CLEC4M/ITGAM/FGR/CD22/ITGAL/LRRTM1/KCNJ10/SLC6A4/SIGLEC1/MARCO/ALB	27	BP
GO:0050727	regulation of inflammatory response	21/209	479/17910	2.13027e-07	7.64482e-06	5.86027e-06	C1QA/CR1/CNR2/CCR7/C1QC/IL2RA/APOE/SIGLEC10/GBP5/IL17F/ACOD1/ITGB2/C1QB/CD6/LTA/SLAMF8/ITGAM/SCGB1A1/ELANE/CREB3L3/AGER	21	BP
GO:0030155	regulation of cell adhesion	25/209	659/17910	2.22059e-07	7.88761e-06	6.04638e-06	KLRK1/CCR7/CD4/SIRPG/CD209/SASH3/NCKAP1L/IL2RA/LILRB1/ITGB2/FERMT3/CCL19/CD6/LILRB2/IL12RB1/TNR/PDCD1/RASAL3/SCGB1A1/LILRB4/SPN/ELANE/ZAP70/TBX21/AGER	25	BP
GO:0051239	regulation of multicellular organismal process	67/209	3144/17910	2.24681e-07	7.90016e-06	6.05601e-06	C1QA/CR1/CYBB/KLRK1/CCR7/CD4/KLK3/OCSTAMP/C1QC/SASH3/NCKAP1L/IL2RA/LILRB1/APOE/GBP5/ZNF683/IL17F/ACOD1/FASLG/ITGB2/KCNE1/CCL19/SHISA9/PLEK/CSF1R/TLR8/APOC2/CD6/LTA/SLAMF8/KCNJ5/SCN10A/HLA-DOA/SPI1/FCN1/LILRB2/CLDN18/LRTM2/IL12RB1/DKK4/NKX2-2/TNR/CMKLR1/LILRA4/PDCD1/PI16/DCSTAMP/KEL/TNNI2/TIFAB/FGR/SCGB1A1/L1CAM/LILRB4/GPIHBP1/FCRL3/ITGAX/SPN/NFAM1/ELANE/ZAP70/LRRTM1/DBH/PTF1A/SLC6A4/TBX21/AGER	67	BP
GO:0034097	response to cytokine	35/209	1167/17910	2.30252e-07	8.01507e-06	6.14409e-06	IL9R/CCR7/XCR1/CD4/OCSTAMP/CIITA/IL2RA/TNFRSF13B/RUFY4/GBP5/IL2RB/IL17F/ACOD1/FASLG/ITGB2/WAS/CCL19/CSF1R/CSF2RB/HLA-DQA1/LTA/SPI1/CLDN18/IL21R/CCR5/IL12RB1/CMKLR1/MRC1/DCSTAMP/FCER2/TCL1A/ITGAM/SCGB1A1/CXCR5/ITGAX	35	BP
GO:0002429	immune response-activating cell surface receptor signaling pathway	19/209	399/17910	2.37153e-07	8.17358e-06	6.2656e-06	LAT/CR1/KLRK1/CCR7/CD4/CD209/NCKAP1L/PAX5/WAS/HLA-DQA1/CLEC10A/FCN1/BLK/FGR/LILRB4/FCRL3/CD22/NFAM1/ZAP70	19	BP
GO:0043235	receptor complex	16/219	292/18675	3.75206e-07	9.3567e-06	7.62754e-06	CD4/IL2RA/IL2RB/ITGB2/SHISA9/CSF2RB/CD6/IL12RB1/TSPAN32/ITGAD/PKD2L1/ITGAM/ITGAX/ITGAL/ITLN1/ZAP70	16	CC
GO:0002683	negative regulation of immune system process	20/209	451/17910	3.51494e-07	1.19956e-05	9.19544e-06	CR1/CNR2/KLRK1/C1QC/IL2RA/LILRB1/ACOD1/SLAMF8/HLA-DOA/LILRB2/CLDN18/TSPAN32/LILRA4/PDCD1/SCGB1A1/LILRB4/FCRL3/CD22/SPN/TBX21	20	BP
GO:0070820	tertiary granule	12/219	164/18675	5.48023e-07	1.28624e-05	1.04854e-05	SIGLEC14/CR1/CYBB/NCKAP1L/LAIR1/ITGB2/TBC1D10C/LILRB2/ITGAM/ITGAX/OSCAR/CHIT1	12	CC
GO:0080134	regulation of response to stress	42/209	1592/17910	3.96228e-07	1.32682e-05	1.01709e-05	C1QA/CR1/CNR2/KLRK1/CCR7/CD209/C1QC/IL2RA/LILRB1/APOE/SIGLEC10/GBP5/IL17F/ACOD1/ITGB2/WAS/CCL19/PLEK/C1QB/KLK7/TLR8/CD6/LTA/SLAMF8/CLEC10A/FCN1/IL12RB1/TSPAN32/TNR/LILRA4/SIGLEC11/FGD2/NCF1/ITGAM/FGR/SCGB1A1/FCRL3/BIRC7/ELANE/CREB3L3/AGER/MARCO	42	BP
GO:0002460	adaptive immune response based on somatic recombination of immune receptors built from immunoglobulin superfamily domains	16/209	295/17910	3.96406e-07	1.32682e-05	1.01709e-05	C1QA/CR1/CD4/C1QC/SASH3/LILRB1/WAS/CCL19/C1QB/TLR8/LTA/IL12RB1/FCER2/SPN/TBX21/AGER	16	BP
GO:0032609	interferon-gamma production	10/209	105/17910	4.15358e-07	1.37701e-05	1.05557e-05	KLRK1/CCR7/SASH3/LILRB1/EOMES/TLR8/LTA/IL12RB1/SCGB1A1/SPN	10	BP
GO:0016192	vesicle-mediated transport	47/209	1899/17910	4.44126e-07	1.45849e-05	1.11803e-05	LAT/SIGLEC14/SIGLEC9/CR1/CYBB/CD209/NCKAP1L/LILRB1/APOE/IL2RB/LAIR1/PSTPIP1/ITGB2/FERMT3/WAS/CCL19/ARHGAP9/TBC1D10C/PLEK/APOC2/CD6/SIRPB1/CLEC10A/FCN1/LILRB2/CD163/APOBR/MRC1/CLEC4M/ITGAM/FGR/GPIHBP1/ITGAX/OSCAR/CD22/ITGAL/LGI3/NFAM1/ELANE/PRAM1/HK3/LRRTM1/SIGLEC1/AGER/MARCO/CHIT1/ALB	47	BP
GO:0002822	regulation of adaptive immune response based on somatic recombination of immune receptors built from immunoglobulin superfamily domains	11/209	135/17910	5.31407e-07	1.72881e-05	1.32525e-05	CR1/CD4/SASH3/LILRB1/WAS/CCL19/LTA/IL12RB1/FCER2/TBX21/AGER	11	BP
GO:0097028	dendritic cell differentiation	7/209	43/17910	6.01357e-07	1.93826e-05	1.48581e-05	CCR7/LILRB1/CCL19/SPI1/LILRB2/DCSTAMP/AGER	7	BP
GO:0008305	integrin complex	6/219	30/18675	1.13981e-06	2.52658e-05	2.05966e-05	ITGB2/TSPAN32/ITGAD/ITGAM/ITGAX/ITGAL	6	CC
GO:0031982	vesicle	74/219	3756/18675	1.32891e-06	2.79071e-05	2.27498e-05	CARMIL2/SIGLEC14/SIGLEC9/SLC12A3/CR1/CYBB/CD4/AOAH/KLK3/NCKAP1L/UBASH3A/APOE/ACAP1/RUFY4/GBP5/IL2RB/SNX20/LAIR1/TREML1/FASLG/SLC9A3/ITGB2/FERMT3/WAS/MPEG1/SLC32A1/ARHGAP9/TBC1D10C/KLK7/TLR8/APOC2/SIRPB1/HLA-DQA1/TMEM150B/SYT8/SCN10A/HLA-DOA/FCN1/LILRB2/CCR5/ARHGAP30/CD163/CD37/RASAL3/FGD2/MRC1/PKD2L1/NCF1/KRT79/DCSTAMP/FCER2/ATP6V0D2/ITGAM/FGR/SCGB1A1/LILRB4/ITGAX/OSCAR/CD22/ITGAL/SPN/LGI3/ITLN1/…	74	CC
GO:0006959	humoral immune response	15/209	276/17910	9.01097e-07	2.87772e-05	2.20597e-05	C1QA/CR1/CCR7/KLK3/C1QC/PAX5/ACOD1/C1QB/KLK7/LTA/FCN1/PDCD1/FCER2/ITLN1/ELANE	15	BP
GO:0019221	cytokine-mediated signaling pathway	26/209	764/17910	9.92057e-07	3.13941e-05	2.40657e-05	IL9R/CCR7/XCR1/CD4/CIITA/IL2RA/TNFRSF13B/IL2RB/IL17F/FASLG/ITGB2/CCL19/CSF1R/CSF2RB/HLA-DQA1/LTA/SPI1/CLDN18/IL21R/CCR5/IL12RB1/CMKLR1/FCER2/ITGAM/CXCR5/ITGAX	26	BP
GO:0035710	CD4-positive, alpha-beta T cell activation	9/209	90/17910	1.05377e-06	3.30465e-05	2.53323e-05	SASH3/NCKAP1L/CCL19/FUT7/IL12RB1/SPN/TBX21/PLA2G2D/AGER	9	BP
GO:0045055	regulated exocytosis	26/209	768/17910	1.09352e-06	3.39869e-05	2.60533e-05	LAT/SIGLEC14/SIGLEC9/CR1/CYBB/NCKAP1L/LAIR1/ITGB2/FERMT3/ARHGAP9/TBC1D10C/PLEK/SIRPB1/FCN1/LILRB2/ITGAM/FGR/ITGAX/OSCAR/ITGAL/NFAM1/ELANE/PRAM1/HK3/CHIT1/ALB	26	BP
GO:0030667	secretory granule membrane	15/219	293/18675	2.0458e-06	3.92268e-05	3.19775e-05	SIGLEC14/SIGLEC9/CR1/CYBB/NCKAP1L/LAIR1/ITGB2/TBC1D10C/SIRPB1/LILRB2/ITGAM/ITGAX/ITGAL/NFAM1/DBH	15	CC
GO:0098636	protein complex involved in cell adhesion	6/219	33/18675	2.06457e-06	3.92268e-05	3.19775e-05	ITGB2/TSPAN32/ITGAD/ITGAM/ITGAX/ITGAL	6	CC
GO:0002819	regulation of adaptive immune response	11/209	150/17910	1.51784e-06	4.67574e-05	3.58427e-05	CR1/CD4/SASH3/LILRB1/WAS/CCL19/LTA/IL12RB1/FCER2/TBX21/AGER	11	BP
GO:1903708	positive regulation of hemopoiesis	12/209	182/17910	1.55976e-06	4.76274e-05	3.65096e-05	CD4/OCSTAMP/SASH3/NCKAP1L/IL2RA/CCL19/LILRB2/IL12RB1/DCSTAMP/LILRB4/ZAP70/AGER	12	BP
GO:0006935	chemotaxis	21/209	551/17910	2.04978e-06	6.20461e-05	4.75625e-05	CNR2/KLRK1/CCR7/NCKAP1L/JAML/ITGB2/CCL19/CSF1R/SLAMF8/CCR5/GFRA2/TNR/CMKLR1/DOK2/L1CAM/CXCR5/SPN/CCL18/CXCL9/ELANE/AGER	21	BP
GO:0002577	regulation of antigen processing and presentation	5/209	19/17910	2.09968e-06	6.247e-05	4.78875e-05	CCR7/WAS/CCL19/HLA-DOA/LILRB2	5	BP
GO:0002922	positive regulation of humoral immune response	5/209	19/17910	2.09968e-06	6.247e-05	4.78875e-05	CCR7/ACOD1/KLK7/LTA/FCER2	5	BP
GO:0042330	taxis	21/209	553/17910	2.17014e-06	6.4019e-05	4.90749e-05	CNR2/KLRK1/CCR7/NCKAP1L/JAML/ITGB2/CCL19/CSF1R/SLAMF8/CCR5/GFRA2/TNR/CMKLR1/DOK2/L1CAM/CXCR5/SPN/CCL18/CXCL9/ELANE/AGER	21	BP
GO:0043367	CD4-positive, alpha-beta T cell differentiation	8/209	74/17910	2.34209e-06	6.85109e-05	5.25182e-05	SASH3/NCKAP1L/CCL19/FUT7/IL12RB1/SPN/TBX21/PLA2G2D	8	BP
GO:0050851	antigen receptor-mediated signaling pathway	13/209	224/17910	2.38189e-06	6.90947e-05	5.29657e-05	LAT/CCR7/CD4/NCKAP1L/PAX5/WAS/HLA-DQA1/BLK/LILRB4/FCRL3/CD22/NFAM1/ZAP70	13	BP
GO:0031349	positive regulation of defense response	20/209	512/17910	2.50798e-06	7.2151e-05	5.53086e-05	C1QA/KLRK1/CCR7/CD209/GBP5/IL17F/ACOD1/ITGB2/KLK7/TLR8/CD6/LTA/CLEC10A/FCN1/LILRA4/ITGAM/FCRL3/CREB3L3/AGER/MARCO	20	BP
GO:0045066	regulatory T cell differentiation	6/209	35/17910	2.87647e-06	8.20738e-05	6.29151e-05	CR1/IL2RA/LILRB2/FUT7/LILRB4/PLA2G2D	6	BP
GO:0006887	exocytosis	27/209	862/17910	2.91903e-06	8.2611e-05	6.33269e-05	LAT/SIGLEC14/SIGLEC9/CR1/CYBB/NCKAP1L/LAIR1/ITGB2/FERMT3/ARHGAP9/TBC1D10C/PLEK/SIRPB1/FCN1/LILRB2/ITGAM/FGR/ITGAX/OSCAR/ITGAL/LGI3/NFAM1/ELANE/PRAM1/HK3/CHIT1/ALB	27	BP
GO:0098883	synapse pruning	4/209	10/17910	3.58158e-06	0.000100544	7.70738e-05	C1QA/C1QC/C1QB/ITGAM	4	BP
GO:0002699	positive regulation of immune effector process	12/209	198/17910	3.75592e-06	0.000104595	8.0179e-05	KLRK1/SASH3/LILRB1/ITGB2/CCL19/KLK7/LTA/IL12RB1/FCER2/ITGAM/FGR/TBX21	12	BP
GO:0030369	ICAM-3 receptor activity	3/199	3/16967	1.58945e-06	0.000118679	9.39726e-05	ITGB2/CLEC4M/ITGAL	3	MF
GO:0006897	endocytosis	23/209	675/17910	4.29979e-06	0.00011879	9.10606e-05	CD209/NCKAP1L/LILRB1/APOE/IL2RB/PSTPIP1/ITGB2/WAS/CCL19/APOC2/CLEC10A/FCN1/CD163/MRC1/CLEC4M/ITGAM/FGR/CD22/ITGAL/LRRTM1/SIGLEC1/MARCO/ALB	23	BP
GO:0002573	myeloid leukocyte differentiation	12/209	201/17910	4.38607e-06	0.00012022	9.21565e-05	CCR7/CD4/OCSTAMP/C1QC/LILRB1/CCL19/CSF1R/SPI1/CLDN18/DCSTAMP/LILRB4/OSCAR	12	BP
GO:0002706	regulation of lymphocyte mediated immunity	10/209	136/17910	4.47338e-06	0.000121655	9.32566e-05	CR1/KLRK1/SASH3/LILRB1/WAS/LTA/IL12RB1/FCER2/TBX21/AGER	10	BP
GO:0032103	positive regulation of response to external stimulus	15/209	315/17910	4.61023e-06	0.000123724	9.48425e-05	C1QA/CCR7/NCKAP1L/GBP5/IL17F/ACOD1/ITGB2/CCL19/KLK7/CD6/LTA/CMKLR1/ITGAM/CREB3L3/AGER	15	BP
GO:0051240	positive regulation of multicellular organismal process	42/209	1750/17910	4.62053e-06	0.000123724	9.48425e-05	C1QA/CYBB/KLRK1/CCR7/CD4/OCSTAMP/SASH3/NCKAP1L/IL2RA/LILRB1/APOE/GBP5/IL17F/ITGB2/CCL19/PLEK/CSF1R/TLR8/APOC2/CD6/LTA/FCN1/LILRB2/LRTM2/IL12RB1/NKX2-2/TNR/CMKLR1/DCSTAMP/FGR/L1CAM/LILRB4/GPIHBP1/ITGAX/SPN/NFAM1/ELANE/ZAP70/LRRTM1/DBH/TBX21/AGER	42	BP
GO:0101003	ficolin-1-rich granule membrane	7/219	61/18675	7.0631e-06	0.00012708	0.000103595	SIGLEC14/CR1/NCKAP1L/ITGB2/TBC1D10C/LILRB2/ITGAX	7	CC
GO:0098805	whole membrane	39/219	1586/18675	7.32542e-06	0.00012708	0.000103595	LAT/SIGLEC14/SIGLEC9/CR1/CYBB/CD4/SLC15A3/NCKAP1L/APOE/ACAP1/SNX20/LAIR1/FASLG/ITGB2/KCNE1/SLC32A1/TBC1D10C/TLR8/SIRPB1/HLA-DQA1/TMEM150B/HLA-DOA/LILRB2/TNR/CD163/FGD2/MRC1/DCSTAMP/ATP6V0D2/ITGAM/ITGAX/ITGAL/ITLN1/NFAM1/CD300LG/ZAP70/DBH/SLC6A4/MARCO	39	CC
GO:0072610	interleukin-12 secretion	4/209	11/17910	5.57675e-06	0.000147767	0.000113273	CCR7/LILRB1/CCL19/TLR8	4	BP
GO:0045582	positive regulation of T cell differentiation	8/209	83/17910	5.60333e-06	0.000147767	0.000113273	SASH3/NCKAP1L/IL2RA/CCL19/LILRB2/IL12RB1/LILRB4/ZAP70	8	BP
GO:0046637	regulation of alpha-beta T cell differentiation	7/209	63/17910	8.47554e-06	0.000220174	0.000168778	SASH3/NCKAP1L/ZNF683/CCL19/IL12RB1/ZAP70/TBX21	7	BP
GO:0050854	regulation of antigen receptor-mediated signaling pathway	7/209	63/17910	8.47554e-06	0.000220174	0.000168778	CCR7/PAX5/BLK/LILRB4/FCRL3/CD22/NFAM1	7	BP
GO:0002449	lymphocyte mediated immunity	14/209	293/17910	9.28402e-06	0.00023939	0.000183509	C1QA/CR1/KLRK1/C1QC/SASH3/LILRB1/WAS/C1QB/TLR8/LTA/IL12RB1/FCER2/TBX21/AGER	14	BP
GO:0002705	positive regulation of leukocyte mediated immunity	9/209	117/17910	9.39467e-06	0.000240462	0.00018433	KLRK1/SASH3/ITGB2/LTA/IL12RB1/FCER2/ITGAM/FGR/TBX21	9	BP
GO:0032496	response to lipopolysaccharide	14/209	295/17910	1.0027e-05	0.000254774	0.000195301	CNR2/KLRK1/CCR7/LILRB1/ACOD1/FASLG/CSF2RB/CD6/LTA/LILRB2/CCR5/MRC1/SCGB1A1/ELANE	14	BP
GO:0050729	positive regulation of inflammatory response	10/209	153/17910	1.27149e-05	0.000320729	0.000245861	C1QA/CCR7/GBP5/IL17F/ITGB2/CD6/LTA/ITGAM/CREB3L3/AGER	10	BP
GO:0032649	regulation of interferon-gamma production	8/209	93/17910	1.30959e-05	0.000323368	0.000247883	KLRK1/CCR7/SASH3/LILRB1/TLR8/LTA/IL12RB1/SCGB1A1	8	BP
GO:0045621	positive regulation of lymphocyte differentiation	8/209	93/17910	1.30959e-05	0.000323368	0.000247883	SASH3/NCKAP1L/IL2RA/CCL19/LILRB2/IL12RB1/LILRB4/ZAP70	8	BP
GO:0045058	T cell selection	6/209	45/17910	1.30982e-05	0.000323368	0.000247883	CCR7/CD4/IL12RB1/SPN/ZAP70/TBX21	6	BP
GO:0030595	leukocyte chemotaxis	11/209	188/17910	1.33707e-05	0.00032777	0.000251258	CNR2/KLRK1/CCR7/NCKAP1L/JAML/ITGB2/CCL19/SLAMF8/CCR5/CMKLR1/CXCR5	11	BP
GO:0070821	tertiary granule membrane	7/219	73/18675	2.34199e-05	0.000389357	0.000317402	SIGLEC14/CYBB/LAIR1/ITGB2/LILRB2/ITGAM/ITGAX	7	CC
GO:0050855	regulation of B cell receptor signaling pathway	5/209	28/17910	1.62923e-05	0.000396597	0.000304018	PAX5/BLK/FCRL3/CD22/NFAM1	5	BP
GO:0045088	regulation of innate immune response	17/209	440/17910	1.68716e-05	0.000405127	0.000310557	CR1/KLRK1/CD209/LILRB1/APOE/GBP5/ACOD1/ITGB2/TLR8/SLAMF8/CLEC10A/FCN1/LILRA4/ITGAM/FGR/FCRL3/MARCO	17	BP
GO:0002237	response to molecule of bacterial origin	14/209	309/17910	1.68754e-05	0.000405127	0.000310557	CNR2/KLRK1/CCR7/LILRB1/ACOD1/FASLG/CSF2RB/CD6/LTA/LILRB2/CCR5/MRC1/SCGB1A1/ELANE	14	BP
GO:0042127	regulation of cell proliferation	39/209	1664/17910	1.87397e-05	0.0004468	0.000342502	IL9R/CD4/SIRPG/CD209/OCSTAMP/SASH3/NCKAP1L/IL2RA/LILRB1/APOE/FASLG/JAML/CCL19/DLEC1/CSF1R/CD6/LTA/LILRB2/MATK/IL12RB1/TSPAN32/ADAMTS8/RASAL3/CHD5/TCL1A/SSTR3/SCGB1A1/FCRL3/ITGAX/CD22/GLP2R/SPN/CXCL9/BIRC7/ELANE/ZAP70/DBH/SLC6A4/AGER	39	BP
GO:0012506	vesicle membrane	23/219	754/18675	2.81393e-05	0.000449104	0.000366108	SIGLEC14/SIGLEC9/CR1/CYBB/CD4/NCKAP1L/APOE/LAIR1/ITGB2/WAS/SLC32A1/TBC1D10C/SIRPB1/HLA-DQA1/LILRB2/CD163/ATP6V0D2/ITGAM/ITGAX/ITGAL/NFAM1/DBH/MARCO	23	CC
GO:0001637	G protein-coupled chemoattractant receptor activity	5/199	25/16967	9.26496e-06	0.000518838	0.000410828	CCR7/XCR1/CCR5/CMKLR1/CXCR5	5	MF
GO:0004950	chemokine receptor activity	5/199	25/16967	9.26496e-06	0.000518838	0.000410828	CCR7/XCR1/CCR5/CMKLR1/CXCR5	5	MF
GO:0071887	leukocyte apoptotic process	8/209	103/17910	2.76777e-05	0.000655416	0.00050242	CCR7/IL2RA/LILRB1/FASLG/CCL19/CCR5/PDCD1/BIRC7	8	BP
GO:0002920	regulation of humoral immune response	9/209	135/17910	2.96796e-05	0.000698072	0.000535119	C1QA/CR1/CCR7/C1QC/ACOD1/C1QB/KLK7/LTA/FCER2	9	BP
GO:0002775	antimicrobial peptide production	3/209	6/17910	3.0529e-05	0.000708476	0.000543094	KLK3/KLK7/ELANE	3	BP
GO:0002778	antibacterial peptide production	3/209	6/17910	3.0529e-05	0.000708476	0.000543094	KLK3/KLK7/ELANE	3	BP
GO:0006968	cellular defense response	6/209	53/17910	3.41625e-05	0.000777253	0.000595817	CD300C/LILRB2/CCR5/NCF1/SPN/CXCL9	6	BP
GO:0032655	regulation of interleukin-12 production	6/209	53/17910	3.41625e-05	0.000777253	0.000595817	CCR7/LILRB1/CCL19/TLR8/CMKLR1/AGER	6	BP
GO:0050853	B cell receptor signaling pathway	6/209	53/17910	3.41625e-05	0.000777253	0.000595817	NCKAP1L/PAX5/BLK/FCRL3/CD22/NFAM1	6	BP
GO:0001851	complement component C3b binding	3/199	5/16967	1.56203e-05	0.000777543	0.000615676	CR1/ITGB2/ITGAM	3	MF
GO:1903980	positive regulation of microglial cell activation	4/209	17/17910	3.80668e-05	0.000860458	0.000659599	C1QA/ITGB2/ITGAM/AGER	4	BP
GO:0030659	cytoplasmic vesicle membrane	22/219	735/18675	5.60864e-05	0.00086071	0.000701648	SIGLEC14/SIGLEC9/CR1/CYBB/CD4/NCKAP1L/APOE/LAIR1/ITGB2/SLC32A1/TBC1D10C/SIRPB1/HLA-DQA1/LILRB2/CD163/ATP6V0D2/ITGAM/ITGAX/ITGAL/NFAM1/DBH/MARCO	22	CC
GO:0001540	amyloid-beta binding	7/199	71/16967	1.93662e-05	0.000867605	0.00068699	C1QA/APOE/ITGB2/LILRB2/ITGAM/AGER/MARCO	7	MF
GO:0001772	immunological synapse	5/219	36/18675	5.93959e-05	0.00087774	0.00071553	LAT/CD6/SCIMP/CD37/ZAP70	5	CC
GO:0019955	cytokine binding	8/199	100/16967	2.30147e-05	0.000937326	0.000742197	CCR7/CD4/IL2RB/IL17F/CSF1R/CCR5/IL12RB1/ELANE	8	MF
GO:0032615	interleukin-12 production	6/209	55/17910	4.2311e-05	0.000950223	0.00072841	CCR7/LILRB1/CCL19/TLR8/CMKLR1/AGER	6	BP
GO:0042035	regulation of cytokine biosynthetic process	8/209	110/17910	4.44867e-05	0.000992681	0.000760957	CYBB/CD4/LILRB1/IL17F/TLR8/SPN/ELANE/AGER	8	BP
GO:0007157	heterophilic cell-cell adhesion via plasma membrane cell adhesion molecules	5/209	35/17910	5.03596e-05	0.00111657	0.000855928	CD209/JAML/CD6/CADM3/ITGAL	5	BP
GO:0098542	defense response to other organism	17/209	481/17910	5.18049e-05	0.00114135	0.000874919	KLRK1/CD4/KLK3/IL2RA/LILRB1/MPEG1/KLK7/TLR8/LTA/SLAMF8/IL12RB1/TSPAN32/SIGLEC11/FGR/SPN/CXCL9/ELANE	17	BP
GO:2000669	negative regulation of dendritic cell apoptotic process	3/209	7/17910	5.29655e-05	0.00115958	0.000888894	CCR7/LILRB1/CCL19	3	BP
GO:2000026	regulation of multicellular organismal development	44/209	2077/17910	5.89755e-05	0.00128309	0.000983571	C1QA/CR1/CYBB/CD4/KLK3/OCSTAMP/C1QC/SASH3/NCKAP1L/IL2RA/LILRB1/APOE/ZNF683/IL17F/FASLG/ITGB2/CCL19/LTA/SLAMF8/HLA-DOA/SPI1/LILRB2/CLDN18/LRTM2/IL12RB1/DKK4/NKX2-2/TNR/PDCD1/PI16/DCSTAMP/KEL/TIFAB/L1CAM/LILRB4/FCRL3/ITGAX/NFAM1/ZAP70/LRRTM1/PTF1A/SLC6A4/TBX21/AGER	44	BP
GO:2000514	regulation of CD4-positive, alpha-beta T cell activation	6/209	59/17910	6.32637e-05	0.00136783	0.00104854	SASH3/NCKAP1L/CCL19/IL12RB1/TBX21/AGER	6	BP
GO:0002286	T cell activation involved in immune response	7/209	88/17910	7.60408e-05	0.00162305	0.00124418	LILRB1/EOMES/CCL19/IL12RB1/ITGAL/SPN/TBX21	7	BP
GO:0002709	regulation of T cell mediated immunity	6/209	61/17910	7.64668e-05	0.00162305	0.00124418	SASH3/LILRB1/WAS/IL12RB1/TBX21/AGER	6	BP
GO:0046635	positive regulation of alpha-beta T cell activation	6/209	61/17910	7.64668e-05	0.00162305	0.00124418	SASH3/NCKAP1L/CCL19/IL12RB1/RASAL3/ZAP70	6	BP
GO:0002824	positive regulation of adaptive immune response based on somatic recombination of immune receptors built from immunoglobulin superfamily domains	7/209	89/17910	8.17253e-05	0.00172416	0.00132168	CD4/SASH3/CCL19/LTA/IL12RB1/FCER2/TBX21	7	BP
GO:0042089	cytokine biosynthetic process	8/209	120/17910	8.26088e-05	0.0017323	0.00132792	CYBB/CD4/LILRB1/IL17F/TLR8/SPN/ELANE/AGER	8	BP
GO:0043313	regulation of neutrophil degranulation	3/209	8/17910	8.40152e-05	0.00175124	0.00134244	ITGB2/ITGAM/PRAM1	3	BP
GO:0042107	cytokine metabolic process	8/209	121/17910	8.75832e-05	0.00181475	0.00139112	CYBB/CD4/LILRB1/IL17F/TLR8/SPN/ELANE/AGER	8	BP
GO:0098796	membrane protein complex	25/219	947/18675	0.000129524	0.00184572	0.00150463	CYBB/CD4/IL2RA/IL2RB/ITGB2/KCNE1/SHISA9/CSF2RB/CD6/HLA-DQA1/KCNJ5/PIK3R5/SCN10A/HLA-DOA/IL12RB1/TSPAN32/ITGAD/LILRA4/PKD2L1/NCF1/ATP6V0D2/ITGAM/ITGAX/ITGAL/ZAP70	25	CC
GO:0006810	transport	81/209	4785/17910	9.02404e-05	0.00185874	0.00142485	LAT/SIGLEC14/SIGLEC9/SLC12A3/CR1/CYBB/CCR7/CD4/CD209/SLC15A3/NCKAP1L/LILRB1/APOE/ACAP1/GBP5/IL2RB/SNX20/IL17F/LAIR1/FASLG/SLC9A3/PSTPIP1/ITGB2/FERMT3/WAS/KCNE1/SLC32A1/CCL19/ARHGAP9/TBC1D10C/PLEK/CSF1R/TLR8/APOC2/CD6/SIRPB1/KCNJ5/CLEC10A/SCN10A/FCN1/LILRB2/SLC9A4/CCR5/BLK/CD163/ADAMTS8/SLCO2B1/APOBR/MRC1/CLEC4M/PKD2L1/NCF1/KEL/ATP6V0D2/TIFAB/ITGAM/FGR/GPIHBP1/FCRL3/ITGAX/OSCAR/CD22/ITGAL/LGI3/CXC…	81	BP
GO:0042108	positive regulation of cytokine biosynthetic process	6/209	63/17910	9.17781e-05	0.00187929	0.0014406	CYBB/CD4/TLR8/SPN/ELANE/AGER	6	BP
GO:0031348	negative regulation of defense response	11/209	237/17910	0.000110758	0.00225468	0.00172836	CR1/CNR2/IL2RA/LILRB1/APOE/SIGLEC10/ACOD1/SLAMF8/SIGLEC11/ELANE/AGER	11	BP
GO:0002821	positive regulation of adaptive immune response	7/209	94/17910	0.000115591	0.00232584	0.00178291	CD4/SASH3/CCL19/LTA/IL12RB1/FCER2/TBX21	7	BP
GO:0030316	osteoclast differentiation	7/209	94/17910	0.000115591	0.00232584	0.00178291	OCSTAMP/LILRB1/CSF1R/CLDN18/DCSTAMP/LILRB4/OSCAR	7	BP
GO:0038024	cargo receptor activity	7/199	85/16967	6.2599e-05	0.00233703	0.00185051	ITGB2/CD6/CD163/MRC1/ITGAM/AGER/MARCO	7	MF
GO:0042221	response to chemical	77/209	4520/17910	0.000123333	0.00245712	0.00188355	C1QA/OR6T1/IL9R/CYBB/CNR2/KLRK1/CCR7/XCR1/CD4/OCSTAMP/NCKAP1L/CIITA/IL2RA/LILRB1/APOE/TNFRSF13B/RUFY4/GBP5/IL2RB/IL17F/ACOD1/FASLG/JAML/ITGB2/WAS/KCNE1/SLC32A1/CCL19/P2RY13/CSF1R/CSF2RB/APOC2/CD6/HLA-DQA1/LTA/SLAMF8/SPI1/LILRB2/CLDN18/IL21R/CCR5/IL12RB1/GFRA2/NKX2-2/TNR/CMKLR1/DOK2/MRC1/PKD2L1/NCF1/DCSTAMP/FCER2/ATP6V0D2/TCL1A/SSTR3/ITGAM/SCGB1A1/OR6K3/L1CAM/GPIHBP1/RASGRP2/CXCR5/ITGAX/GLP2R/SPN/…	77	BP
GO:0034371	chylomicron remodeling	3/209	9/17910	0.000124938	0.00245712	0.00188355	APOE/APOC2/GPIHBP1	3	BP
GO:0034382	chylomicron remnant clearance	3/209	9/17910	0.000124938	0.00245712	0.00188355	APOE/APOC2/GPIHBP1	3	BP
GO:0071830	triglyceride-rich lipoprotein particle clearance	3/209	9/17910	0.000124938	0.00245712	0.00188355	APOE/APOC2/GPIHBP1	3	BP
GO:0042742	defense response to bacterium	11/209	245/17910	0.000148332	0.00290081	0.00222366	KLRK1/CD4/KLK3/MPEG1/KLK7/LTA/SLAMF8/SIGLEC11/FGR/SPN/ELANE	11	BP
GO:0002407	dendritic cell chemotaxis	4/209	24/17910	0.000159412	0.00308286	0.00236322	CCR7/CCL19/SLAMF8/CCR5	4	BP
GO:0150078	positive regulation of neuroinflammatory response	4/209	24/17910	0.000159412	0.00308286	0.00236322	C1QA/ITGB2/ITGAM/AGER	4	BP
GO:0097530	granulocyte migration	7/209	100/17910	0.000170434	0.00327779	0.00251265	CCR7/NCKAP1L/JAML/ITGB2/CCL19/SLAMF8/CMKLR1	7	BP
GO:0034447	very-low-density lipoprotein particle clearance	3/209	10/17910	0.000176948	0.00338438	0.00259436	APOE/APOC2/APOBR	3	BP
GO:0043062	extracellular structure organization	14/209	387/17910	0.00018909	0.00359685	0.00275723	CARMIL2/APOE/ITGB2/KLK7/APOC2/TNR/SCUBE1/ITGAD/ITGAM/GPIHBP1/ITGAX/ITGAL/ELANE/ALB	14	BP
GO:1990266	neutrophil migration	6/209	72/17910	0.00019346	0.00365996	0.00280561	CCR7/NCKAP1L/JAML/ITGB2/CCL19/SLAMF8	6	BP
GO:0060326	cell chemotaxis	11/209	253/17910	0.000196243	0.00369255	0.00283059	CNR2/KLRK1/CCR7/NCKAP1L/JAML/ITGB2/CCL19/SLAMF8/CCR5/CMKLR1/CXCR5	11	BP
GO:0070887	cellular response to chemical stimulus	57/209	3100/17910	0.000202664	0.00379287	0.00290749	IL9R/CYBB/CNR2/KLRK1/CCR7/XCR1/CD4/OCSTAMP/NCKAP1L/CIITA/IL2RA/LILRB1/APOE/TNFRSF13B/RUFY4/GBP5/IL2RB/IL17F/ACOD1/FASLG/JAML/ITGB2/WAS/KCNE1/CCL19/P2RY13/CSF1R/CSF2RB/CD6/HLA-DQA1/LTA/SLAMF8/SPI1/LILRB2/CLDN18/IL21R/CCR5/IL12RB1/CMKLR1/MRC1/NCF1/DCSTAMP/FCER2/ATP6V0D2/TCL1A/SSTR3/ITGAM/RASGRP2/CXCR5/ITGAX/GLP2R/SLC6A4/HTRA4/TBX21/CREB3L3/AGER/ALB	57	BP
GO:0043370	regulation of CD4-positive, alpha-beta T cell differentiation	5/209	47/17910	0.000212423	0.00393321	0.00301507	SASH3/NCKAP1L/CCL19/IL12RB1/TBX21	5	BP
GO:0046638	positive regulation of alpha-beta T cell differentiation	5/209	47/17910	0.000212423	0.00393321	0.00301507	SASH3/NCKAP1L/CCL19/IL12RB1/ZAP70	5	BP
GO:0005576	extracellular region	73/219	4295/18675	0.000291967	0.00401707	0.0032747	C1QA/SLC12A3/CR1/IL9R/DLK1/CD209/AOAH/KLK3/C1QC/NCKAP1L/UBASH3A/LILRB1/APOE/SIGLEC10/IL4I1/IL17F/FASLG/SLC9A3/ITGB2/FERMT3/WAS/CCL19/ARHGAP9/PLEK/C1QB/KLK7/APOC2/CD6/LTA/SCN10A/GZMK/FCN1/LILRB2/TNR/SCUBE1/CD163/ADAMTS8/CD37/APOBR/RASAL3/VWA3A/CLEC4M/DNASE2B/C1QL2/KRT79/FCER2/ATP6V0D2/ITGAM/FGR/SCGB1A1/L1CAM/LILRB4/GPIHBP1/OSCAR/CD22/ITGAL/ITLN2/SPN/LGI3/CXCL9/ITLN1/KRT72/SFTPC/ELANE/HK3/DBH/HTRA4…	73	CC
GO:0002507	tolerance induction	4/209	26/17910	0.000220221	0.00405603	0.00310922	IL2RA/ACOD1/LILRB2/PDCD1	4	BP
GO:0051234	establishment of localization	81/209	4908/17910	0.00022305	0.00408652	0.00313259	LAT/SIGLEC14/SIGLEC9/SLC12A3/CR1/CYBB/CCR7/CD4/CD209/SLC15A3/NCKAP1L/LILRB1/APOE/ACAP1/GBP5/IL2RB/SNX20/IL17F/LAIR1/FASLG/SLC9A3/PSTPIP1/ITGB2/FERMT3/WAS/KCNE1/SLC32A1/CCL19/ARHGAP9/TBC1D10C/PLEK/CSF1R/TLR8/APOC2/CD6/SIRPB1/KCNJ5/CLEC10A/SCN10A/FCN1/LILRB2/SLC9A4/CCR5/BLK/CD163/ADAMTS8/SLCO2B1/APOBR/MRC1/CLEC4M/PKD2L1/NCF1/KEL/ATP6V0D2/TIFAB/ITGAM/FGR/GPIHBP1/FCRL3/ITGAX/OSCAR/CD22/ITGAL/LGI3/CXC…	81	BP
GO:0008284	positive regulation of cell proliferation	24/209	931/17910	0.000230377	0.00419865	0.00321854	CD4/SIRPG/CD209/OCSTAMP/SASH3/NCKAP1L/IL2RA/FASLG/JAML/CCL19/CSF1R/CD6/LTA/LILRB2/MATK/IL12RB1/RASAL3/TCL1A/FCRL3/ITGAX/GLP2R/ELANE/ZAP70/AGER	24	BP
GO:0043085	positive regulation of catalytic activity	30/209	1293/17910	0.000234727	0.00425565	0.00326224	LAT/CR1/CCR7/CD4/NCKAP1L/RASGRP4/APOE/ACAP1/FASLG/ITGB2/CCL19/ARHGAP9/PLEK/CSF1R/APOC2/PIK3R5/ARHGAP30/RASAL3/FGD2/NCF1/FCER2/TCL1A/ITGAM/FGR/GPIHBP1/FCRL3/RASGRP2/BIRC7/ELANE/AGER	30	BP
GO:0042627	chylomicron	3/219	12/18675	0.000323657	0.00430464	0.00350913	APOE/APOC2/APOBR	3	CC
GO:0002923	regulation of humoral immune response mediated by circulating immunoglobulin	3/209	11/17910	0.000241213	0.00430596	0.00330081	CR1/LTA/FCER2	3	BP
GO:0097048	dendritic cell apoptotic process	3/209	11/17910	0.000241213	0.00430596	0.00330081	CCR7/LILRB1/CCL19	3	BP
GO:2000668	regulation of dendritic cell apoptotic process	3/209	11/17910	0.000241213	0.00430596	0.00330081	CCR7/LILRB1/CCL19	3	BP
GO:0101002	ficolin-1-rich granule	9/219	185/18675	0.00034414	0.00431196	0.00351509	SIGLEC14/CR1/NCKAP1L/ITGB2/TBC1D10C/FCN1/LILRB2/ITGAX/HK3	9	CC
GO:0098590	plasma membrane region	27/219	1130/18675	0.000345821	0.00431196	0.00351509	SLC12A3/FASLG/SLC9A3/PSTPIP1/ITGB2/KCNE1/TBC1D10C/SHISA9/PLEK/SCN10A/SCIMP/SLC9A4/FGD2/CADM3/PKD2L1/ATP6V0D2/SSTR3/ITGAM/FGR/GPIHBP1/RASGRP2/ITLN1/CD300LG/LRRTM1/KCNJ10/SLC6A4/AGER	27	CC
GO:0036336	dendritic cell migration	4/209	27/17910	0.000256171	0.00454964	0.00348761	CCR7/CCL19/SLAMF8/CCR5	4	BP
GO:0071310	cellular response to organic substance	49/209	2564/17910	0.000267237	0.00471966	0.00361794	IL9R/CYBB/KLRK1/CCR7/XCR1/CD4/OCSTAMP/CIITA/IL2RA/LILRB1/TNFRSF13B/RUFY4/GBP5/IL2RB/IL17F/ACOD1/FASLG/ITGB2/WAS/KCNE1/CCL19/P2RY13/CSF1R/CSF2RB/CD6/HLA-DQA1/LTA/SPI1/LILRB2/CLDN18/IL21R/CCR5/IL12RB1/CMKLR1/MRC1/DCSTAMP/FCER2/ATP6V0D2/TCL1A/SSTR3/ITGAM/CXCR5/ITGAX/GLP2R/SLC6A4/HTRA4/TBX21/CREB3L3/AGER	49	BP
GO:0019882	antigen processing and presentation	10/209	220/17910	0.000268455	0.00471966	0.00361794	CYBB/CCR7/CD209/WAS/CCL19/HLA-DQA1/HLA-DOA/LILRB2/CLEC4M/NCF1	10	BP
GO:0097545	axonemal outer doublet	2/219	3/18675	0.000407517	0.00475519	0.00387641	CFAP73/CFAP100	2	CC
GO:0001931	uropod	3/219	13/18675	0.000417122	0.00475519	0.00387641	PSTPIP1/SCIMP/SPN	3	CC
GO:0031254	cell trailing edge	3/219	13/18675	0.000417122	0.00475519	0.00387641	PSTPIP1/SCIMP/SPN	3	CC
GO:0001774	microglial cell activation	5/209	50/17910	0.000285216	0.00496418	0.00380538	C1QA/ITGB2/TLR8/ITGAM/AGER	5	BP
GO:0002269	leukocyte activation involved in inflammatory response	5/209	50/17910	0.000285216	0.00496418	0.00380538	C1QA/ITGB2/TLR8/ITGAM/AGER	5	BP
GO:0034367	protein-containing complex remodeling	4/209	28/17910	0.00029615	0.00500437	0.00383618	APOE/APOC2/GPIHBP1/ALB	4	BP
GO:0034368	protein-lipid complex remodeling	4/209	28/17910	0.00029615	0.00500437	0.00383618	APOE/APOC2/GPIHBP1/ALB	4	BP
GO:0034369	plasma lipoprotein particle remodeling	4/209	28/17910	0.00029615	0.00500437	0.00383618	APOE/APOC2/GPIHBP1/ALB	4	BP
GO:0042533	tumor necrosis factor biosynthetic process	4/209	28/17910	0.00029615	0.00500437	0.00383618	CYBB/LILRB1/SPN/AGER	4	BP
GO:0042534	regulation of tumor necrosis factor biosynthetic process	4/209	28/17910	0.00029615	0.00500437	0.00383618	CYBB/LILRB1/SPN/AGER	4	BP
GO:0045577	regulation of B cell differentiation	4/209	28/17910	0.00029615	0.00500437	0.00383618	NCKAP1L/SLAMF8/FCRL3/NFAM1	4	BP
GO:0070098	chemokine-mediated signaling pathway	5/209	51/17910	0.000313248	0.0052677	0.00403805	CCR7/XCR1/CCR5/CMKLR1/CXCR5	5	BP
GO:1902563	regulation of neutrophil activation	3/209	12/17910	0.000318854	0.00531068	0.00407099	ITGB2/ITGAM/PRAM1	3	BP
GO:2001198	regulation of dendritic cell differentiation	3/209	12/17910	0.000318854	0.00531068	0.00407099	LILRB1/LILRB2/AGER	3	BP
GO:0008283	cell proliferation	40/209	1969/17910	0.000330492	0.0054783	0.00419949	IL9R/CD4/SIRPG/CD209/OCSTAMP/SASH3/NCKAP1L/RASGRP4/IL2RA/LILRB1/APOE/FASLG/JAML/CCL19/DLEC1/CSF1R/CD6/LTA/LILRB2/MATK/IL12RB1/TSPAN32/ADAMTS8/RASAL3/CHD5/TCL1A/SSTR3/SCGB1A1/FCRL3/ITGAX/CD22/GLP2R/SPN/CXCL9/BIRC7/ELANE/ZAP70/DBH/SLC6A4/AGER	40	BP
GO:0002685	regulation of leukocyte migration	9/209	186/17910	0.000343915	0.00567379	0.00434934	KLRK1/CCR7/NCKAP1L/CCL19/SLAMF8/CMKLR1/SPN/ELANE/AGER	9	BP
GO:0005581	collagen trimer	6/219	86/18675	0.000523069	0.00567553	0.00462666	C1QA/C1QC/C1QB/FCN1/C1QL2/MARCO	6	CC
GO:0034362	low-density lipoprotein particle	3/219	14/18675	0.000526302	0.00567553	0.00462666	APOE/APOC2/APOBR	3	CC
GO:0030099	myeloid cell differentiation	14/209	411/17910	0.000348651	0.00572479	0.00438844	CCR7/CD4/OCSTAMP/C1QC/NCKAP1L/RASGRP4/LILRB1/CCL19/CSF1R/SPI1/CLDN18/DCSTAMP/LILRB4/OSCAR	14	BP
GO:0050866	negative regulation of cell activation	9/209	187/17910	0.000357716	0.00584606	0.0044814	CNR2/IL2RA/LILRB1/APOE/LILRB2/TSPAN32/SCGB1A1/SPN/TBX21	9	BP
GO:0050793	regulation of developmental process	49/209	2598/17910	0.000364727	0.00593277	0.00454787	C1QA/CR1/CYBB/CD4/KLK3/OCSTAMP/C1QC/SASH3/NCKAP1L/IL2RA/LILRB1/APOE/ZNF683/IL17F/FASLG/ITGB2/CCL19/CSF1R/LTA/SLAMF8/HLA-DOA/SPI1/LILRB2/CLDN18/LRTM2/IL12RB1/DKK4/NKX2-2/TNR/CMKLR1/PDCD1/FGD2/PI16/DCSTAMP/KEL/TIFAB/FGR/L1CAM/LILRB4/FCRL3/ITGAX/CXCL9/NFAM1/ZAP70/LRRTM1/PTF1A/SLC6A4/TBX21/AGER	49	BP
GO:0042130	negative regulation of T cell proliferation	5/209	53/17910	0.000375521	0.00607995	0.00466069	IL2RA/LILRB1/LILRB2/SCGB1A1/SPN	5	BP
GO:0050663	cytokine secretion	10/209	230/17910	0.00038218	0.00615911	0.00472137	CCR7/LILRB1/GBP5/IL17F/CCL19/CSF1R/TLR8/FCN1/FGR/AGER	10	BP
GO:0043372	positive regulation of CD4-positive, alpha-beta T cell differentiation	4/209	30/17910	0.00038922	0.0061599	0.00472198	SASH3/NCKAP1L/CCL19/IL12RB1	4	BP
GO:0031341	regulation of cell killing	6/209	82/17910	0.000393704	0.0061599	0.00472198	KLRK1/LILRB1/IL12RB1/FCER2/ITGAM/AGER	6	BP
GO:2000106	regulation of leukocyte apoptotic process	6/209	82/17910	0.000393704	0.0061599	0.00472198	CCR7/LILRB1/CCL19/CCR5/PDCD1/BIRC7	6	BP
GO:0002774	Fc receptor mediated inhibitory signaling pathway	2/209	3/17910	0.000403464	0.0061599	0.00472198	LILRB1/LILRB2	2	BP
GO:0046968	peptide antigen transport	2/209	3/17910	0.000403464	0.0061599	0.00472198	CD209/CLEC4M	2	BP
GO:0106015	negative regulation of inflammatory response to wounding	2/209	3/17910	0.000403464	0.0061599	0.00472198	SIGLEC10/AGER	2	BP
GO:0150062	complement-mediated synapse pruning	2/209	3/17910	0.000403464	0.0061599	0.00472198	C1QA/ITGAM	2	BP
GO:0150064	vertebrate eye-specific patterning	2/209	3/17910	0.000403464	0.0061599	0.00472198	C1QA/ITGAM	2	BP
GO:2000361	regulation of prostaglandin-E synthase activity	2/209	3/17910	0.000403464	0.0061599	0.00472198	ITGB2/ITGAM	2	BP
GO:2000363	positive regulation of prostaglandin-E synthase activity	2/209	3/17910	0.000403464	0.0061599	0.00472198	ITGB2/ITGAM	2	BP
GO:2000547	regulation of dendritic cell dendrite assembly	2/209	3/17910	0.000403464	0.0061599	0.00472198	CCR7/CCL19	2	BP
GO:2001183	negative regulation of interleukin-12 secretion	2/209	3/17910	0.000403464	0.0061599	0.00472198	LILRB1/TLR8	2	BP
GO:0034370	triglyceride-rich lipoprotein particle remodeling	3/209	13/17910	0.000410951	0.00624682	0.00478861	APOE/APOC2/GPIHBP1	3	BP
GO:0042581	specific granule	8/219	160/18675	0.000611188	0.00641748	0.0052315	CYBB/LAIR1/ITGB2/ITGAM/OSCAR/ITGAL/ELANE/CHIT1	8	CC
GO:0002698	negative regulation of immune effector process	7/209	116/17910	0.000424425	0.00642358	0.0049241	CR1/IL2RA/LILRB1/SLAMF8/FCRL3/CD22/TBX21	7	BP
GO:0098588	bounding membrane of organelle	39/219	1955/18675	0.000650404	0.00665413	0.00542442	SIGLEC14/SIGLEC9/CR1/CYBB/CD4/SLC15A3/NCKAP1L/APOE/ACAP1/GBP5/SNX20/LAIR1/ITGB2/SLC32A1/TBC1D10C/TLR8/SIRPB1/HLA-DQA1/TMEM150B/HLA-DOA/HS3ST2/LILRB2/FUT7/CD163/FGD2/MRC1/PKD2L1/DCSTAMP/ATP6V0D2/SSTR3/ITGAM/ITGAX/ITGAL/NFAM1/CD300LG/DBH/SLC6A4/CREB3L3/MARCO	39	CC
GO:1903978	regulation of microglial cell activation	4/209	31/17910	0.000442826	0.00667306	0.00511535	C1QA/ITGB2/ITGAM/AGER	4	BP
GO:0002761	regulation of myeloid leukocyte differentiation	7/209	117/17910	0.000447038	0.00669761	0.00513417	CD4/OCSTAMP/C1QC/LILRB1/CLDN18/DCSTAMP/LILRB4	7	BP
GO:0071621	granulocyte chemotaxis	6/209	84/17910	0.000448303	0.00669761	0.00513417	CCR7/NCKAP1L/JAML/ITGB2/CCL19/CMKLR1	6	BP
GO:0060205	cytoplasmic vesicle lumen	12/219	338/18675	0.000672836	0.00671154	0.00547122	APOE/FASLG/FERMT3/ARHGAP9/FCN1/FGR/OSCAR/ELANE/HK3/DBH/CHIT1/ALB	12	CC
GO:0031983	vesicle lumen	12/219	339/18675	0.000690455	0.00671931	0.00547755	APOE/FASLG/FERMT3/ARHGAP9/FCN1/FGR/OSCAR/ELANE/HK3/DBH/CHIT1/ALB	12	CC
GO:0001618	virus receptor activity	6/199	74/16967	0.000230531	0.00689517	0.00545975	CR1/CD4/CD209/CCR5/MRC1/CLEC4M	6	MF
GO:0104005	hijacked molecular function	6/199	74/16967	0.000230531	0.00689517	0.00545975	CR1/CD4/CD209/CCR5/MRC1/CLEC4M	6	MF
GO:0042277	peptide binding	10/199	215/16967	0.000230865	0.00689517	0.00545975	C1QA/CD209/APOE/ITGB2/HLA-DQA1/LILRB2/CLEC4M/ITGAM/AGER/MARCO	10	MF
GO:0043368	positive T cell selection	4/209	32/17910	0.000501496	0.00746028	0.00571881	IL12RB1/SPN/ZAP70/TBX21	4	BP
GO:0010033	response to organic substance	56/209	3138/17910	0.000509257	0.00754351	0.00578261	IL9R/CYBB/CNR2/KLRK1/CCR7/XCR1/CD4/OCSTAMP/CIITA/IL2RA/LILRB1/APOE/TNFRSF13B/RUFY4/GBP5/IL2RB/IL17F/ACOD1/FASLG/ITGB2/WAS/KCNE1/CCL19/P2RY13/CSF1R/CSF2RB/CD6/HLA-DQA1/LTA/SPI1/LILRB2/CLDN18/IL21R/CCR5/IL12RB1/NKX2-2/CMKLR1/MRC1/DCSTAMP/FCER2/ATP6V0D2/TCL1A/SSTR3/ITGAM/SCGB1A1/GPIHBP1/CXCR5/ITGAX/GLP2R/ELANE/DBH/SLC6A4/HTRA4/TBX21/CREB3L3/AGER	56	BP
GO:0006928	movement of cell or subcellular component	40/209	2012/17910	0.000511662	0.00754702	0.0057853	TCTE1/MYBPC2/CARMIL2/CNR2/KLRK1/CCR7/SIRPG/NCKAP1L/APOE/JAML/ITGB2/FERMT3/WAS/KCNE1/CCL19/CSF1R/SLAMF8/KCNJ5/CFAP73/FUT7/CCR5/GFRA2/TNR/CMKLR1/CFAP100/DOK2/DNAI2/TNNI2/ITGAM/FGR/L1CAM/CXCR5/ITGAX/ITGAL/SPN/ELANE/ZAP70/DBH/TBX21/AGER	40	BP
GO:0001771	immunological synapse formation	3/209	14/17910	0.000518541	0.00758421	0.0058138	CCR7/CCL19/CD6	3	BP
GO:0002523	leukocyte migration involved in inflammatory response	3/209	14/17910	0.000518541	0.00758421	0.0058138	ITGB2/SLAMF8/ELANE	3	BP
GO:0002285	lymphocyte activation involved in immune response	8/209	158/17910	0.000542759	0.00790519	0.00605986	LILRB1/ZNF683/EOMES/CCL19/IL12RB1/ITGAL/SPN/TBX21	8	BP
GO:0002687	positive regulation of leukocyte migration	7/209	121/17910	0.0005473	0.00790519	0.00605986	CCR7/NCKAP1L/CCL19/CMKLR1/SPN/ELANE/AGER	7	BP
GO:0046718	viral entry into host cell	7/209	121/17910	0.0005473	0.00790519	0.00605986	CR1/CD4/CD209/FCN1/CCR5/MRC1/CLEC4M	7	BP
GO:0042554	superoxide anion generation	4/209	33/17910	0.000565492	0.0080346	0.00615906	CYBB/ITGB2/NCF1/ITGAM	4	BP
GO:0043032	positive regulation of macrophage activation	4/209	33/17910	0.000565492	0.0080346	0.00615906	C1QA/ITGB2/ITGAM/AGER	4	BP
GO:0045589	regulation of regulatory T cell differentiation	4/209	33/17910	0.000565492	0.0080346	0.00615906	CR1/IL2RA/LILRB2/LILRB4	4	BP
GO:0097242	amyloid-beta clearance	4/209	33/17910	0.000565492	0.0080346	0.00615906	APOE/ITGB2/ITGAM/MARCO	4	BP
GO:0002456	T cell mediated immunity	6/209	88/17910	0.000575101	0.00813791	0.00623826	SASH3/LILRB1/WAS/IL12RB1/TBX21/AGER	6	BP
GO:0050707	regulation of cytokine secretion	9/209	201/17910	0.000604064	0.00851314	0.0065259	CCR7/LILRB1/IL17F/CCL19/CSF1R/TLR8/FCN1/FGR/AGER	9	BP
GO:0071706	tumor necrosis factor superfamily cytokine production	8/209	161/17910	0.000614551	0.00862053	0.00660821	CYBB/SASH3/LILRB1/IL17F/CCL19/LILRA4/SPN/AGER	8	BP
GO:0045123	cellular extravasation	5/209	59/17910	0.000619113	0.00862053	0.00660821	JAML/ITGB2/SPN/ELANE/AGER	5	BP
GO:0061900	glial cell activation	5/209	59/17910	0.000619113	0.00862053	0.00660821	C1QA/ITGB2/TLR8/ITGAM/AGER	5	BP
GO:1902622	regulation of neutrophil migration	4/209	34/17910	0.000635081	0.00880689	0.00675107	CCR7/NCKAP1L/CCL19/SLAMF8	4	BP
GO:0042535	positive regulation of tumor necrosis factor biosynthetic process	3/209	15/17910	0.000642617	0.00880689	0.00675107	CYBB/SPN/AGER	3	BP
GO:0045414	regulation of interleukin-8 biosynthetic process	3/209	15/17910	0.000642617	0.00880689	0.00675107	IL17F/TLR8/ELANE	3	BP
GO:0046629	gamma-delta T cell activation	3/209	15/17910	0.000642617	0.00880689	0.00675107	NCKAP1L/LILRB1/JAML	3	BP
GO:0000165	MAPK cascade	22/209	882/17910	0.000659512	0.00899236	0.00689325	LAT/CCR7/CD4/RASGRP4/IL2RA/APOE/IL2RB/CCL19/CSF1R/CSF2RB/PIK3R5/SCIMP/CCR5/GFRA2/RASAL3/FGD2/NCF1/FCRL3/BIRC7/ELANE/AGER/MARCO	22	BP
GO:0002695	negative regulation of leukocyte activation	8/209	163/17910	0.000666537	0.00899236	0.00689325	CNR2/IL2RA/LILRB1/LILRB2/TSPAN32/SCGB1A1/SPN/TBX21	8	BP
GO:0030593	neutrophil chemotaxis	5/209	60/17910	0.000669067	0.00899236	0.00689325	CCR7/NCKAP1L/JAML/ITGB2/CCL19	5	BP
GO:1990868	response to chemokine	5/209	60/17910	0.000669067	0.00899236	0.00689325	CCR7/XCR1/CCR5/CMKLR1/CXCR5	5	BP
GO:1990869	cellular response to chemokine	5/209	60/17910	0.000669067	0.00899236	0.00689325	CCR7/XCR1/CCR5/CMKLR1/CXCR5	5	BP
GO:0033691	sialic acid binding	3/199	12/16967	0.000323389	0.00905488	0.00716987	FCN1/SIGLEC11/CD22	3	MF
GO:0042101	T cell receptor complex	3/219	17/18675	0.000957997	0.00910097	0.00741907	CD4/CD6/ZAP70	3	CC
GO:0002708	positive regulation of lymphocyte mediated immunity	6/209	91/17910	0.00068723	0.00920096	0.00705315	KLRK1/SASH3/LTA/IL12RB1/FCER2/TBX21	6	BP
GO:0023014	signal transduction by protein phosphorylation	22/209	886/17910	0.000700108	0.00933745	0.00715779	LAT/CCR7/CD4/RASGRP4/IL2RA/APOE/IL2RB/CCL19/CSF1R/CSF2RB/PIK3R5/SCIMP/CCR5/GFRA2/RASAL3/FGD2/NCF1/FCRL3/BIRC7/ELANE/AGER/MARCO	22	BP
GO:0002701	negative regulation of production of molecular mediator of immune response	4/209	35/17910	0.000710529	0.00944027	0.0072366	LILRB1/FCRL3/CD22/TBX21	4	BP
GO:0002287	alpha-beta T cell activation involved in immune response	5/209	61/17910	0.000721978	0.00946703	0.00725712	EOMES/CCL19/IL12RB1/SPN/TBX21	5	BP
GO:0002293	alpha-beta T cell differentiation involved in immune response	5/209	61/17910	0.000721978	0.00946703	0.00725712	EOMES/CCL19/IL12RB1/SPN/TBX21	5	BP
GO:0034113	heterotypic cell-cell adhesion	5/209	61/17910	0.000721978	0.00946703	0.00725712	ITGB2/LILRB2/ITGAD/ITGAX/AGER	5	BP
GO:0048513	animal organ development	59/209	3403/17910	0.000723422	0.00946703	0.00725712	CR1/CCR7/CD4/OCSTAMP/C1QC/SASH3/NCKAP1L/RASGRP4/PAX5/IL2RA/LILRB1/ZNF683/IL17F/FASLG/EOMES/SLC32A1/CCL19/PLEK/C1QB/CSF1R/LTA/SLAMF8/SCN10A/HLA-DOA/SPI1/LILRB2/CLDN18/FUT7/IL12RB1/DKK4/NKX2-2/TNR/SCUBE1/SPRR2F/PI16/KRT79/DCSTAMP/KEL/CHD5/SSTR3/TIFAB/ITGAM/FGR/LILRB4/RAX/FCRL3/CXCR5/ITGAX/OSCAR/SPN/KRT72/NFAM1/ZAP70/PTF1A/SLC6A4/TBX21/PLA2G2D/AGER/KRT20	59	BP
GO:0032729	positive regulation of interferon-gamma production	5/209	62/17910	0.000777954	0.00999028	0.00765822	KLRK1/SASH3/TLR8/LTA/IL12RB1	5	BP
GO:0002758	innate immune response-activating signal transduction	11/209	298/17910	0.000780326	0.00999028	0.00765822	KLRK1/CD209/ACOD1/ITGB2/TLR8/CLEC10A/FCN1/LILRA4/ITGAM/FCRL3/MARCO	11	BP
GO:0002295	T-helper cell lineage commitment	3/209	16/17910	0.000784134	0.00999028	0.00765822	IL12RB1/SPN/TBX21	3	BP
GO:0032695	negative regulation of interleukin-12 production	3/209	16/17910	0.000784134	0.00999028	0.00765822	LILRB1/TLR8/CMKLR1	3	BP
GO:0042228	interleukin-8 biosynthetic process	3/209	16/17910	0.000784134	0.00999028	0.00765822	IL17F/TLR8/ELANE	3	BP
GO:2000516	positive regulation of CD4-positive, alpha-beta T cell activation	4/209	36/17910	0.000792103	0.00999028	0.00765822	SASH3/NCKAP1L/CCL19/IL12RB1	4	BP
GO:0002408	myeloid dendritic cell chemotaxis	2/209	4/17910	0.000800715	0.00999028	0.00765822	CCR7/CCL19	2	BP
GO:0002760	positive regulation of antimicrobial humoral response	2/209	4/17910	0.000800715	0.00999028	0.00765822	ACOD1/KLK7	2	BP
GO:0043315	positive regulation of neutrophil degranulation	2/209	4/17910	0.000800715	0.00999028	0.00765822	ITGB2/ITGAM	2	BP
GO:0045914	negative regulation of catecholamine metabolic process	2/209	4/17910	0.000800715	0.00999028	0.00765822	ITGB2/ITGAM	2	BP
GO:0045963	negative regulation of dopamine metabolic process	2/209	4/17910	0.000800715	0.00999028	0.00765822	ITGB2/ITGAM	2	BP
GO:0097026	dendritic cell dendrite assembly	2/209	4/17910	0.000800715	0.00999028	0.00765822	CCR7/CCL19	2	BP
GO:0097029	mature conventional dendritic cell differentiation	2/209	4/17910	0.000800715	0.00999028	0.00765822	CCR7/CCL19	2	BP
GO:0006898	receptor-mediated endocytosis	11/209	301/17910	0.000846873	0.0105285	0.00807077	LILRB1/APOE/ITGB2/CCL19/APOC2/CD163/MRC1/ITGAM/LRRTM1/MARCO/ALB	11	BP
GO:0004911	interleukin-2 receptor activity	2/199	3/16967	0.000407455	0.0107376	0.00850232	IL2RA/IL2RB	2	MF
GO:0050728	negative regulation of inflammatory response	8/209	170/17910	0.00087711	0.010827	0.00829964	CNR2/IL2RA/APOE/SIGLEC10/ACOD1/SLAMF8/ELANE/AGER	8	BP
GO:0097529	myeloid leukocyte migration	8/209	170/17910	0.00087711	0.010827	0.00829964	CCR7/NCKAP1L/JAML/ITGB2/CCL19/SLAMF8/CMKLR1/AGER	8	BP
GO:0001910	regulation of leukocyte mediated cytotoxicity	5/209	64/17910	0.000899549	0.0110648	0.00848189	KLRK1/LILRB1/IL12RB1/ITGAM/AGER	5	BP
GO:0016064	immunoglobulin mediated immune response	8/209	171/17910	0.000911118	0.0111676	0.00856073	C1QA/CR1/C1QC/C1QB/TLR8/LTA/FCER2/TBX21	8	BP
GO:0050715	positive regulation of cytokine secretion	7/209	132/17910	0.000917445	0.0112057	0.00858993	IL17F/CCL19/CSF1R/TLR8/FCN1/FGR/AGER	7	BP
GO:0002643	regulation of tolerance induction	3/209	17/17910	0.000944005	0.01141	0.00874654	IL2RA/LILRB2/PDCD1	3	BP
GO:0034375	high-density lipoprotein particle remodeling	3/209	17/17910	0.000944005	0.01141	0.00874654	APOE/APOC2/ALB	3	BP
GO:0043373	CD4-positive, alpha-beta T cell lineage commitment	3/209	17/17910	0.000944005	0.01141	0.00874654	IL12RB1/SPN/TBX21	3	BP
GO:0001909	leukocyte mediated cytotoxicity	6/209	97/17910	0.000961693	0.0115482	0.00885248	KLRK1/LILRB1/IL12RB1/ITGAM/ELANE/AGER	6	BP
GO:0032945	negative regulation of mononuclear cell proliferation	5/209	65/17910	0.000965392	0.0115482	0.00885248	IL2RA/LILRB1/LILRB2/SCGB1A1/SPN	5	BP
GO:0050672	negative regulation of lymphocyte proliferation	5/209	65/17910	0.000965392	0.0115482	0.00885248	IL2RA/LILRB1/LILRB2/SCGB1A1/SPN	5	BP
GO:0042113	B cell activation	9/209	215/17910	0.000974781	0.0116206	0.00890797	NCKAP1L/FCRL1/SLAMF8/FCRL3/CXCR5/CD22/NFAM1/ZAP70/TBX21	9	BP
GO:0019724	B cell mediated immunity	8/209	173/17910	0.000982308	0.0116704	0.00894612	C1QA/CR1/C1QC/C1QB/TLR8/LTA/FCER2/TBX21	8	BP
GO:0030260	entry into host cell	7/209	134/17910	0.00100204	0.0117444	0.00900291	CR1/CD4/CD209/FCN1/CCR5/MRC1/CLEC4M	7	BP
GO:0044409	entry into host	7/209	134/17910	0.00100204	0.0117444	0.00900291	CR1/CD4/CD209/FCN1/CCR5/MRC1/CLEC4M	7	BP
GO:0051806	entry into cell of other organism involved in symbiotic interaction	7/209	134/17910	0.00100204	0.0117444	0.00900291	CR1/CD4/CD209/FCN1/CCR5/MRC1/CLEC4M	7	BP
GO:0051828	entry into other organism involved in symbiotic interaction	7/209	134/17910	0.00100204	0.0117444	0.00900291	CR1/CD4/CD209/FCN1/CCR5/MRC1/CLEC4M	7	BP
GO:0002292	T cell differentiation involved in immune response	5/209	66/17910	0.00103475	0.0120871	0.0092656	EOMES/CCL19/IL12RB1/SPN/TBX21	5	BP
GO:0043900	regulation of multi-organism process	13/209	408/17910	0.00104544	0.0121712	0.00933003	CD4/IL2RA/LILRB1/APOE/ACOD1/KLK7/LTA/FCN1/IL12RB1/TSPAN32/SIGLEC11/FCER2/ELANE	13	BP
GO:0034363	intermediate-density lipoprotein particle	2/219	5/18675	0.00133745	0.012195	0.00994135	APOE/APOC2	2	CC
GO:0031253	cell projection membrane	11/219	317/18675	0.00134482	0.012195	0.00994135	SLC9A3/TBC1D10C/SHISA9/PLEK/SCIMP/FGD2/PKD2L1/SSTR3/FGR/RASGRP2/ITLN1	11	CC
GO:0034361	very-low-density lipoprotein particle	3/219	20/18675	0.00156495	0.0135742	0.0110657	APOE/APOC2/APOBR	3	CC
GO:0034385	triglyceride-rich plasma lipoprotein particle	3/219	20/18675	0.00156495	0.0135742	0.0110657	APOE/APOC2/APOBR	3	CC
GO:0050805	negative regulation of synaptic transmission	5/209	68/17910	0.00118448	0.0137439	0.0105356	CNR2/LILRB2/TNR/SLC6A4/AGER	5	BP
GO:0002831	regulation of response to biotic stimulus	7/209	139/17910	0.00124052	0.0143463	0.0109974	IL2RA/LILRB1/ACOD1/KLK7/IL12RB1/TSPAN32/SIGLEC11	7	BP
GO:0009988	cell-cell recognition	5/209	69/17910	0.00126507	0.0145819	0.011178	CCR7/CD209/CCL19/CD6/CLEC4M	5	BP
GO:0006911	phagocytosis, engulfment	4/209	41/17910	0.00130128	0.0148223	0.0113623	NCKAP1L/ITGB2/ITGAM/MARCO	4	BP
GO:0002363	alpha-beta T cell lineage commitment	3/209	19/17910	0.00132228	0.0148223	0.0113623	IL12RB1/SPN/TBX21	3	BP
GO:1900017	positive regulation of cytokine production involved in inflammatory response	3/209	19/17910	0.00132228	0.0148223	0.0113623	GBP5/IL17F/CD6	3	BP
GO:0002361	CD4-positive, CD25-positive, alpha-beta regulatory T cell differentiation	2/209	5/17910	0.00132426	0.0148223	0.0113623	FUT7/PLA2G2D	2	BP
GO:0002925	positive regulation of humoral immune response mediated by circulating immunoglobulin	2/209	5/17910	0.00132426	0.0148223	0.0113623	LTA/FCER2	2	BP
GO:0034239	regulation of macrophage fusion	2/209	5/17910	0.00132426	0.0148223	0.0113623	OCSTAMP/DCSTAMP	2	BP
GO:0034241	positive regulation of macrophage fusion	2/209	5/17910	0.00132426	0.0148223	0.0113623	OCSTAMP/DCSTAMP	2	BP
GO:1902565	positive regulation of neutrophil activation	2/209	5/17910	0.00132426	0.0148223	0.0113623	ITGB2/ITGAM	2	BP
GO:2001205	negative regulation of osteoclast development	2/209	5/17910	0.00132426	0.0148223	0.0113623	LILRB1/CLDN18	2	BP
GO:0002218	activation of innate immune response	11/209	319/17910	0.00135255	0.0150904	0.0115678	KLRK1/CD209/ACOD1/ITGB2/TLR8/CLEC10A/FCN1/LILRA4/ITGAM/FCRL3/MARCO	11	BP
GO:0050790	regulation of catalytic activity	40/209	2116/17910	0.00136178	0.0151449	0.0116096	LAT/CR1/CNR2/KLRK1/CCR7/CD4/NCKAP1L/RASGRP4/APOE/ACAP1/WFDC6/FASLG/ITGB2/WAS/CCL19/ARHGAP9/P2RY13/PLEK/CSF1R/APOC2/SLAMF8/PIK3R5/CFAP73/ARHGAP30/CFAP100/RASAL3/FGD2/PI16/NCF1/FCER2/TCL1A/ITGAM/FGR/SCGB1A1/GPIHBP1/FCRL3/RASGRP2/BIRC7/ELANE/AGER	40	BP
GO:0002455	humoral immune response mediated by circulating immunoglobulin	6/209	104/17910	0.00138071	0.015258	0.0116963	C1QA/CR1/C1QC/C1QB/LTA/FCER2	6	BP
GO:0050868	negative regulation of T cell activation	6/209	104/17910	0.00138071	0.015258	0.0116963	IL2RA/LILRB1/LILRB2/SCGB1A1/SPN/TBX21	6	BP
GO:0001846	opsonin binding	3/199	15/16967	0.000651682	0.015366	0.0121671	CR1/ITGB2/ITGAM	3	MF
GO:0005537	mannose binding	3/199	15/16967	0.000651682	0.015366	0.0121671	CD209/MRC1/CLEC4M	3	MF
GO:0048029	monosaccharide binding	5/199	62/16967	0.000794287	0.0157503	0.0124714	CD209/MRC1/CLEC4M/HK3/DBH	5	MF
GO:0042288	MHC class I protein binding	3/199	16/16967	0.000795165	0.0157503	0.0124714	KLRK1/LILRB1/LILRB2	3	MF
GO:0023025	MHC class Ib protein complex binding	2/199	4/16967	0.000808608	0.0157503	0.0124714	LILRB1/LILRB2	2	MF
GO:0032396	inhibitory MHC class I receptor activity	2/199	4/16967	0.000808608	0.0157503	0.0124714	LILRB1/LILRB2	2	MF
GO:0051046	regulation of secretion	19/209	757/17910	0.00143712	0.0157945	0.0121075	CCR7/LILRB1/APOE/IL17F/ITGB2/CCL19/CSF1R/TLR8/FCN1/BLK/TIFAB/ITGAM/FGR/CD22/LGI3/PRAM1/SLC6A4/AGER/KRT20	19	BP
GO:0070664	negative regulation of leukocyte proliferation	5/209	71/17910	0.00143834	0.0157945	0.0121075	IL2RA/LILRB1/LILRB2/SCGB1A1/SPN	5	BP
GO:0002688	regulation of leukocyte chemotaxis	6/209	105/17910	0.00145041	0.015877	0.0121708	KLRK1/CCR7/NCKAP1L/CCL19/SLAMF8/CMKLR1	6	BP
GO:0050777	negative regulation of immune response	7/209	143/17910	0.00146155	0.0159487	0.0122258	CR1/IL2RA/LILRB1/ACOD1/SLAMF8/PDCD1/TBX21	7	BP
GO:0045089	positive regulation of innate immune response	12/209	373/17910	0.00149384	0.0162501	0.0124568	KLRK1/CD209/GBP5/ACOD1/ITGB2/TLR8/CLEC10A/FCN1/LILRA4/ITGAM/FCRL3/MARCO	12	BP
GO:1903530	regulation of secretion by cell	18/209	703/17910	0.00153741	0.016672	0.0127802	CCR7/LILRB1/APOE/IL17F/ITGB2/CCL19/CSF1R/TLR8/FCN1/BLK/ITGAM/FGR/CD22/LGI3/PRAM1/SLC6A4/AGER/KRT20	18	BP
GO:0043369	CD4-positive or CD8-positive, alpha-beta T cell lineage commitment	3/209	20/17910	0.00154231	0.0166733	0.0127812	IL12RB1/SPN/TBX21	3	BP
GO:0043300	regulation of leukocyte degranulation	4/209	43/17910	0.00155724	0.0167178	0.0128154	ITGB2/ITGAM/FGR/PRAM1	4	BP
GO:0050920	regulation of chemotaxis	8/209	186/17910	0.00156084	0.0167178	0.0128154	KLRK1/CCR7/NCKAP1L/CCL19/SLAMF8/CMKLR1/ELANE/AGER	8	BP
GO:0070374	positive regulation of ERK1 and ERK2 cascade	8/209	186/17910	0.00156084	0.0167178	0.0128154	CCR7/CD4/APOE/CCL19/CSF1R/SCIMP/AGER/MARCO	8	BP
GO:0002437	inflammatory response to antigenic stimulus	4/209	44/17910	0.00169749	0.0179604	0.0137679	CCR7/IL2RA/CD6/LTA	4	BP
GO:0030225	macrophage differentiation	4/209	44/17910	0.00169749	0.0179604	0.0137679	CD4/C1QC/CSF1R/SPI1	4	BP
GO:0071622	regulation of granulocyte chemotaxis	4/209	44/17910	0.00169749	0.0179604	0.0137679	CCR7/NCKAP1L/CCL19/CMKLR1	4	BP
GO:0071827	plasma lipoprotein particle organization	4/209	44/17910	0.00169749	0.0179604	0.0137679	APOE/APOC2/GPIHBP1/ALB	4	BP
GO:0098742	cell-cell adhesion via plasma-membrane adhesion molecules	9/209	233/17910	0.00170288	0.0179628	0.0137697	CD209/JAML/ITGB2/CD6/CLDN18/CADM3/ITGAM/ITGAL/CDHR4	9	BP
GO:0060291	long-term synaptic potentiation	5/209	74/17910	0.00173018	0.0181957	0.0139482	APOE/LILRB2/TNR/LRRTM1/AGER	5	BP
GO:0042287	MHC protein binding	4/199	38/16967	0.000991927	0.018516	0.0146614	KLRK1/CD4/LILRB1/LILRB2	4	MF
GO:0030139	endocytic vesicle	10/219	289/18675	0.00225083	0.0191081	0.0155769	CYBB/APOE/WAS/MPEG1/HLA-DQA1/CD163/NCF1/ATP6V0D2/SFTPC/MARCO	10	CC
GO:0050864	regulation of B cell activation	6/209	110/17910	0.00183996	0.019282	0.0147809	NCKAP1L/SLAMF8/FCRL3/CD22/NFAM1/TBX21	6	BP
GO:0002440	production of molecular mediator of immune response	8/209	191/17910	0.00184455	0.019282	0.0147809	KLK3/SASH3/LILRB1/KLK7/FCRL3/CD22/ELANE/TBX21	8	BP
GO:0150076	neuroinflammatory response	5/209	76/17910	0.00194745	0.0199462	0.0152901	C1QA/ITGB2/TLR8/ITGAM/AGER	5	BP
GO:0016477	cell migration	30/209	1474/17910	0.00195685	0.0199462	0.0152901	CARMIL2/CNR2/KLRK1/CCR7/SIRPG/NCKAP1L/APOE/JAML/ITGB2/FERMT3/CCL19/CSF1R/SLAMF8/FUT7/CCR5/TNR/CMKLR1/DOK2/ITGAM/FGR/L1CAM/CXCR5/ITGAX/ITGAL/SPN/ELANE/ZAP70/DBH/TBX21/AGER	30	BP
GO:0002759	regulation of antimicrobial humoral response	2/209	6/17910	0.00197112	0.0199462	0.0152901	ACOD1/KLK7	2	BP
GO:0002767	immune response-inhibiting cell surface receptor signaling pathway	2/209	6/17910	0.00197112	0.0199462	0.0152901	LILRB1/LILRB2	2	BP
GO:0014062	regulation of serotonin secretion	2/209	6/17910	0.00197112	0.0199462	0.0152901	LILRB1/SLC6A4	2	BP
GO:0034238	macrophage fusion	2/209	6/17910	0.00197112	0.0199462	0.0152901	OCSTAMP/DCSTAMP	2	BP
GO:0046645	positive regulation of gamma-delta T cell activation	2/209	6/17910	0.00197112	0.0199462	0.0152901	NCKAP1L/LILRB1	2	BP
GO:0061890	positive regulation of astrocyte activation	2/209	6/17910	0.00197112	0.0199462	0.0152901	C1QA/AGER	2	BP
GO:0106014	regulation of inflammatory response to wounding	2/209	6/17910	0.00197112	0.0199462	0.0152901	SIGLEC10/AGER	2	BP
GO:2000328	regulation of T-helper 17 cell lineage commitment	2/209	6/17910	0.00197112	0.0199462	0.0152901	IL12RB1/TBX21	2	BP
GO:2000574	regulation of microtubule motor activity	2/209	6/17910	0.00197112	0.0199462	0.0152901	CFAP73/CFAP100	2	BP
GO:0032680	regulation of tumor necrosis factor production	7/209	151/17910	0.00199502	0.0201022	0.0154097	CYBB/SASH3/LILRB1/CCL19/LILRA4/SPN/AGER	7	BP
GO:0007186	G protein-coupled receptor signaling pathway	24/209	1087/17910	0.00200109	0.0201022	0.0154097	OR6T1/CNR2/CCR7/XCR1/GPR150/RASGRP4/APOE/GPR31/GPR25/CCL19/P2RY13/PLEK/PIK3R5/FCN1/CCR5/CMKLR1/FGD2/SSTR3/CXCR5/GLP2R/CXCL9/GPR26/OR2I1P/MARCO	24	BP
GO:2000107	negative regulation of leukocyte apoptotic process	4/209	46/17910	0.00200387	0.0201022	0.0154097	CCR7/LILRB1/CCL19/CCR5	4	BP
GO:0048870	cell motility	32/209	1611/17910	0.0020246	0.0201938	0.0154799	TCTE1/CARMIL2/CNR2/KLRK1/CCR7/SIRPG/NCKAP1L/APOE/JAML/ITGB2/FERMT3/WAS/CCL19/CSF1R/SLAMF8/FUT7/CCR5/TNR/CMKLR1/DOK2/ITGAM/FGR/L1CAM/CXCR5/ITGAX/ITGAL/SPN/ELANE/ZAP70/DBH/TBX21/AGER	32	BP
GO:0051674	localization of cell	32/209	1611/17910	0.0020246	0.0201938	0.0154799	TCTE1/CARMIL2/CNR2/KLRK1/CCR7/SIRPG/NCKAP1L/APOE/JAML/ITGB2/FERMT3/WAS/CCL19/CSF1R/SLAMF8/FUT7/CCR5/TNR/CMKLR1/DOK2/ITGAM/FGR/L1CAM/CXCR5/ITGAX/ITGAL/SPN/ELANE/ZAP70/DBH/TBX21/AGER	32	BP
GO:0009306	protein secretion	15/209	549/17910	0.00203431	0.0202326	0.0155097	CCR7/LILRB1/APOE/GBP5/IL17F/CCL19/PLEK/CSF1R/TLR8/FCN1/BLK/FGR/CD22/AGER/KRT20	15	BP
GO:0036037	CD8-positive, alpha-beta T cell activation	3/209	22/17910	0.00204802	0.0202533	0.0155255	NCKAP1L/LILRB1/EOMES	3	BP
GO:0043302	positive regulation of leukocyte degranulation	3/209	22/17910	0.00204802	0.0202533	0.0155255	ITGB2/ITGAM/FGR	3	BP
GO:0015026	coreceptor activity	4/199	40/16967	0.00120589	0.0208472	0.0165073	CD4/FCRL1/CCR5/LILRA4	4	MF
GO:0033218	amide binding	10/199	266/16967	0.00120988	0.0208472	0.0165073	C1QA/CD209/APOE/ITGB2/HLA-DQA1/LILRB2/CLEC4M/ITGAM/AGER/MARCO	10	MF
GO:0005768	endosome	20/219	852/18675	0.00254336	0.0211417	0.0172346	CARMIL2/CD4/APOE/ACAP1/IL2RB/SNX20/TLR8/APOC2/HLA-DQA1/TMEM150B/HLA-DOA/CCR5/FGD2/MRC1/DCSTAMP/ATP6V0D2/CD22/CD300LG/SFTPC/SLC6A4	20	CC
GO:0071346	cellular response to interferon-gamma	7/209	153/17910	0.00214937	0.0211953	0.0162476	CIITA/GBP5/ACOD1/WAS/HLA-DQA1/IL12RB1/MRC1	7	BP
GO:1901700	response to oxygen-containing compound	31/209	1551/17910	0.00217255	0.0213634	0.0163765	CYBB/CNR2/KLRK1/CCR7/CD4/LILRB1/APOE/ACOD1/FASLG/KCNE1/CCL19/CSF2RB/CD6/LTA/SPI1/LILRB2/CLDN18/CCR5/NKX2-2/MRC1/PKD2L1/NCF1/ATP6V0D2/SSTR3/SCGB1A1/GPIHBP1/GLP2R/ELANE/DBH/SLC6A4/AGER	31	BP
GO:0016493	C-C chemokine receptor activity	2/199	5/16967	0.00133727	0.0213963	0.0169421	CCR7/CCR5	2	MF
GO:0032394	MHC class Ib receptor activity	2/199	5/16967	0.00133727	0.0213963	0.0169421	KLRK1/LILRB1	2	MF
GO:0032760	positive regulation of tumor necrosis factor production	5/209	78/17910	0.00218403	0.0214158	0.0164166	CYBB/SASH3/CCL19/SPN/AGER	5	BP
GO:0001818	negative regulation of cytokine production	10/209	290/17910	0.00221777	0.0216856	0.0166235	NCKAP1L/LILRB1/ACOD1/TLR8/CMKLR1/LILRA4/SCGB1A1/ELANE/TBX21/AGER	10	BP
GO:0002221	pattern recognition receptor signaling pathway	8/209	197/17910	0.00223715	0.0217957	0.0167078	ACOD1/ITGB2/TLR8/FCN1/LILRA4/ITGAM/FCRL3/MARCO	8	BP
GO:0043410	positive regulation of MAPK cascade	14/209	499/17910	0.00224155	0.0217957	0.0167078	CCR7/CD4/APOE/CCL19/CSF1R/PIK3R5/SCIMP/FGD2/NCF1/FCRL3/BIRC7/ELANE/AGER/MARCO	14	BP
GO:0032640	tumor necrosis factor production	7/209	155/17910	0.00231278	0.0223633	0.017143	CYBB/SASH3/LILRB1/CCL19/LILRA4/SPN/AGER	7	BP
GO:1903555	regulation of tumor necrosis factor superfamily cytokine production	7/209	155/17910	0.00231278	0.0223633	0.017143	CYBB/SASH3/LILRB1/CCL19/LILRA4/SPN/AGER	7	BP
GO:0060143	positive regulation of syncytium formation by plasma membrane fusion	3/209	23/17910	0.00233512	0.0224398	0.0172016	OCSTAMP/DCSTAMP/CXCL9	3	BP
GO:0002762	negative regulation of myeloid leukocyte differentiation	4/209	48/17910	0.00234648	0.0224398	0.0172016	C1QC/LILRB1/CLDN18/LILRB4	4	BP
GO:0071825	protein-lipid complex subunit organization	4/209	48/17910	0.00234648	0.0224398	0.0172016	APOE/APOC2/GPIHBP1/ALB	4	BP
GO:1903727	positive regulation of phospholipid metabolic process	4/209	48/17910	0.00234648	0.0224398	0.0172016	CCR7/CCL19/APOC2/FGR	4	BP
GO:0008528	G protein-coupled peptide receptor activity	6/199	105/16967	0.00148442	0.0225991	0.0178945	CCR7/XCR1/CCR5/CMKLR1/SSTR3/CXCR5	6	MF
GO:0001653	peptide receptor activity	6/199	106/16967	0.00155841	0.0225991	0.0178945	CCR7/XCR1/CCR5/CMKLR1/SSTR3/CXCR5	6	MF
GO:0001848	complement binding	3/199	20/16967	0.00156378	0.0225991	0.0178945	CR1/ITGB2/ITGAM	3	MF
GO:0032102	negative regulation of response to external stimulus	11/209	343/17910	0.00238913	0.0227851	0.0174663	CNR2/KLRK1/IL2RA/APOE/SIGLEC10/ACOD1/SLAMF8/TNR/SIGLEC11/ELANE/AGER	11	BP
GO:0001906	cell killing	7/209	156/17910	0.002398	0.0228073	0.0174833	KLRK1/LILRB1/IL12RB1/FCER2/ITGAM/ELANE/AGER	7	BP
GO:0040011	locomotion	35/209	1835/17910	0.00243743	0.023119	0.0177223	TCTE1/CARMIL2/CNR2/KLRK1/CCR7/SIRPG/NCKAP1L/APOE/JAML/ITGB2/FERMT3/WAS/CCL19/CSF1R/SLAMF8/FUT7/CCR5/GFRA2/TNR/CMKLR1/DOK2/ITGAM/FGR/L1CAM/CXCR5/ITGAX/ITGAL/SPN/CCL18/CXCL9/ELANE/ZAP70/DBH/TBX21/AGER	35	BP
GO:0032879	regulation of localization	47/209	2688/17910	0.00248805	0.0235351	0.0180412	CARMIL2/CYBB/KLRK1/CCR7/CD4/NCKAP1L/LILRB1/APOE/IL2RB/IL17F/FASLG/ITGB2/FERMT3/WAS/KCNE1/CCL19/CSF1R/TLR8/APOC2/SLAMF8/KCNJ5/SCN10A/FCN1/LILRB2/CLDN18/CCR5/CMKLR1/BLK/KEL/TIFAB/ITGAM/FGR/LILRB4/FCRL3/ITGAX/CD22/SPN/LGI3/CXCL9/ITLN1/ELANE/PRAM1/LRRTM1/KCNJ10/SLC6A4/AGER/KRT20	47	BP
GO:0031529	ruffle organization	4/209	49/17910	0.00253202	0.0238861	0.0183103	CARMIL2/CCR7/PLEK/CSF1R	4	BP
GO:1903557	positive regulation of tumor necrosis factor superfamily cytokine production	5/209	81/17910	0.00257723	0.0241834	0.0185382	CYBB/SASH3/CCL19/SPN/AGER	5	BP
GO:0044093	positive regulation of molecular function	32/209	1636/17910	0.00257744	0.0241834	0.0185382	LAT/CR1/CCR7/CD4/NCKAP1L/RASGRP4/APOE/ACAP1/FASLG/ITGB2/CCL19/ARHGAP9/PLEK/CSF1R/APOC2/PIK3R5/NKX2-2/ARHGAP30/RASAL3/FGD2/NCF1/FCER2/TCL1A/ITGAM/FGR/GPIHBP1/FCRL3/RASGRP2/NFAM1/BIRC7/ELANE/AGER	32	BP
GO:0051049	regulation of transport	34/209	1773/17910	0.00259111	0.0242464	0.0185865	CYBB/CCR7/CD4/NCKAP1L/LILRB1/APOE/IL2RB/IL17F/ITGB2/KCNE1/CCL19/CSF1R/TLR8/APOC2/KCNJ5/SCN10A/FCN1/LILRB2/BLK/KEL/TIFAB/ITGAM/FGR/FCRL3/CD22/LGI3/CXCL9/ITLN1/PRAM1/LRRTM1/KCNJ10/SLC6A4/AGER/KRT20	34	BP
GO:0001914	regulation of T cell mediated cytotoxicity	3/209	24/17910	0.00264593	0.024496	0.0187778	LILRB1/IL12RB1/AGER	3	BP
GO:0034162	toll-like receptor 9 signaling pathway	3/209	24/17910	0.00264593	0.024496	0.0187778	TLR8/LILRA4/FCRL3	3	BP
GO:0042104	positive regulation of activated T cell proliferation	3/209	24/17910	0.00264593	0.024496	0.0187778	IL2RA/IL12RB1/AGER	3	BP
GO:0090023	positive regulation of neutrophil chemotaxis	3/209	24/17910	0.00264593	0.024496	0.0187778	CCR7/NCKAP1L/CCL19	3	BP
GO:0065009	regulation of molecular function	52/209	3065/17910	0.00267776	0.0247136	0.0189447	LAT/CR1/CNR2/KLRK1/CCR7/CD4/NCKAP1L/RASGRP4/APOE/ACAP1/WFDC6/IL17F/ACOD1/FASLG/EOMES/ITGB2/WAS/KCNE1/CCL19/ARHGAP9/SHISA9/P2RY13/PLEK/CSF1R/APOC2/LTA/SLAMF8/PIK3R5/CFAP73/DKK4/NKX2-2/CMKLR1/ARHGAP30/CFAP100/RASAL3/FGD2/PI16/NCF1/FCER2/TCL1A/ITGAM/FGR/SCGB1A1/GPIHBP1/FCRL3/RASGRP2/CCL18/CXCL9/NFAM1/BIRC7/ELANE/AGER	52	BP
GO:0048731	system development	73/209	4670/17910	0.00272517	0.0247136	0.0189447	C1QA/CR1/CYBB/CCR7/CD4/KLK3/OCSTAMP/C1QC/SASH3/NCKAP1L/RASGRP4/PAX5/IL2RA/LILRB1/APOE/ZNF683/IL17F/ACOD1/FASLG/EOMES/ITGB2/SLC32A1/CCL19/PLEK/C1QB/CSF1R/LTA/SLAMF8/SCN10A/HLA-DOA/SPI1/LILRB2/CLDN18/LRTM2/FUT7/IL12RB1/DKK4/GFRA2/NKX2-2/TNR/CMKLR1/SCUBE1/PDCD1/DOK2/SPRR2F/PI16/KRT79/DCSTAMP/KEL/CHD5/SSTR3/TIFAB/ITGAM/FGR/L1CAM/LILRB4/RAX/FCRL3/CXCR5/ITGAX/OSCAR/SPN/KRT72/NFAM1/ZAP70/LRRTM1/KCNJ10/P…	73	BP
GO:0031343	positive regulation of cell killing	4/209	50/17910	0.00272739	0.0247136	0.0189447	KLRK1/IL12RB1/FCER2/ITGAM	4	BP
GO:0099024	plasma membrane invagination	4/209	50/17910	0.00272739	0.0247136	0.0189447	NCKAP1L/ITGB2/ITGAM/MARCO	4	BP
GO:0002606	positive regulation of dendritic cell antigen processing and presentation	2/209	7/17910	0.00273839	0.0247136	0.0189447	CCR7/CCL19	2	BP
GO:0019064	fusion of virus membrane with host plasma membrane	2/209	7/17910	0.00273839	0.0247136	0.0189447	CD4/CCR5	2	BP
GO:0033239	negative regulation of cellular amine metabolic process	2/209	7/17910	0.00273839	0.0247136	0.0189447	ITGB2/ITGAM	2	BP
GO:0039663	membrane fusion involved in viral entry into host cell	2/209	7/17910	0.00273839	0.0247136	0.0189447	CD4/CCR5	2	BP
GO:0044800	multi-organism membrane fusion	2/209	7/17910	0.00273839	0.0247136	0.0189447	CD4/CCR5	2	BP
GO:0045637	regulation of myeloid cell differentiation	9/209	250/17910	0.00274044	0.0247136	0.0189447	CD4/OCSTAMP/C1QC/NCKAP1L/LILRB1/SPI1/CLDN18/DCSTAMP/LILRB4	9	BP
GO:0035821	modification of morphology or physiology of other organism	7/209	160/17910	0.00276334	0.0248558	0.0190536	CD4/CD209/APOE/MPEG1/CLEC4M/FCER2/ELANE	7	BP
GO:0050708	regulation of protein secretion	13/209	456/17910	0.00278567	0.0249921	0.0191581	CCR7/LILRB1/APOE/IL17F/CCL19/CSF1R/TLR8/FCN1/BLK/FGR/CD22/AGER/KRT20	13	BP
GO:0002712	regulation of B cell mediated immunity	4/209	51/17910	0.00293285	0.0259778	0.0199137	CR1/LTA/FCER2/TBX21	4	BP
GO:0002889	regulation of immunoglobulin mediated immune response	4/209	51/17910	0.00293285	0.0259778	0.0199137	CR1/LTA/FCER2/TBX21	4	BP
GO:0050702	interleukin-1 beta secretion	4/209	51/17910	0.00293285	0.0259778	0.0199137	CCR7/GBP5/CCL19/TLR8	4	BP
GO:0097366	response to bronchodilator	4/209	51/17910	0.00293285	0.0259778	0.0199137	CNR2/CCR7/CCL19/DBH	4	BP
GO:0150077	regulation of neuroinflammatory response	4/209	51/17910	0.00293285	0.0259778	0.0199137	C1QA/ITGB2/ITGAM/AGER	4	BP
GO:1903038	negative regulation of leukocyte cell-cell adhesion	6/209	121/17910	0.0029716	0.026205	0.0200879	IL2RA/LILRB1/LILRB2/SCGB1A1/SPN/TBX21	6	BP
GO:0035640	exploration behavior	3/209	25/17910	0.0029811	0.026205	0.0200879	APOE/TNR/LRRTM1	3	BP
GO:0070286	axonemal dynein complex assembly	3/209	25/17910	0.0029811	0.026205	0.0200879	CFAP73/CFAP100/DNAI2	3	BP
GO:0051704	multi-organism process	44/209	2496/17910	0.00301107	0.0264018	0.0202388	CR1/CNR2/KLRK1/CCR7/CD4/CD209/KLK3/PAX5/IL2RA/LILRB1/APOE/GBP5/IL2RB/ACOD1/FASLG/MPEG1/CCL19/KLK7/TLR8/CSF2RB/CD6/LTA/SLAMF8/SYT8/FCN1/LILRB2/CCR5/IL12RB1/TSPAN32/SIGLEC11/MRC1/CLEC4M/FCER2/CHD5/SSTR3/FGR/SCGB1A1/SPN/CXCL9/ITLN1/ELANE/SLC6A4/TBX21/CHIT1	44	BP
GO:0002886	regulation of myeloid leukocyte mediated immunity	4/209	52/17910	0.00314865	0.0275388	0.0211103	ITGB2/ITGAM/FGR/PRAM1	4	BP
GO:0015378	sodium:chloride symporter activity	2/199	6/16967	0.00199041	0.0278658	0.0220648	SLC12A3/SLC6A4	2	MF
GO:0002360	T cell lineage commitment	3/209	26/17910	0.00334121	0.0289483	0.0221908	IL12RB1/SPN/TBX21	3	BP
GO:0060142	regulation of syncytium formation by plasma membrane fusion	3/209	26/17910	0.00334121	0.0289483	0.0221908	OCSTAMP/DCSTAMP/CXCL9	3	BP
GO:0071624	positive regulation of granulocyte chemotaxis	3/209	26/17910	0.00334121	0.0289483	0.0221908	CCR7/NCKAP1L/CCL19	3	BP
GO:1903725	regulation of phospholipid metabolic process	5/209	86/17910	0.00334307	0.0289483	0.0221908	CCR7/CCL19/APOC2/PIK3R5/FGR	5	BP
GO:0046330	positive regulation of JNK cascade	6/209	124/17910	0.00335503	0.0289798	0.022215	CCR7/CCL19/FGD2/NCF1/BIRC7/AGER	6	BP
GO:0045121	membrane raft	10/219	309/18675	0.00363184	0.0290676	0.0236958	LAT/CD4/FASLG/ITGB2/KCNE1/TNR/ITGAM/ITLN1/ZAP70/SLC6A4	10	CC
GO:0043020	NADPH oxidase complex	2/219	8/18675	0.00365883	0.0290676	0.0236958	CYBB/NCF1	2	CC
GO:0098857	membrane microdomain	10/219	310/18675	0.00371541	0.0290676	0.0236958	LAT/CD4/FASLG/ITGB2/KCNE1/TNR/ITGAM/ITLN1/ZAP70/SLC6A4	10	CC
GO:0043551	regulation of phosphatidylinositol 3-kinase activity	4/209	53/17910	0.00337503	0.0290804	0.022292	CCR7/CCL19/PIK3R5/FGR	4	BP
GO:0072676	lymphocyte migration	5/209	87/17910	0.00351392	0.0302024	0.0231521	KLRK1/CCR7/SPN/ZAP70/TBX21	5	BP
GO:0002790	peptide secretion	15/209	582/17910	0.00352877	0.0302453	0.0231851	CCR7/LILRB1/APOE/GBP5/IL17F/CCL19/PLEK/CSF1R/TLR8/FCN1/BLK/FGR/CD22/AGER/KRT20	15	BP
GO:0045595	regulation of cell differentiation	34/209	1808/17910	0.00354116	0.0302453	0.0231851	C1QA/CR1/CD4/OCSTAMP/C1QC/SASH3/NCKAP1L/IL2RA/LILRB1/APOE/ZNF683/CCL19/LTA/SLAMF8/HLA-DOA/SPI1/LILRB2/CLDN18/IL12RB1/NKX2-2/TNR/CMKLR1/PI16/DCSTAMP/KEL/L1CAM/LILRB4/FCRL3/CXCL9/NFAM1/ZAP70/SLC6A4/TBX21/AGER	34	BP
GO:0033993	response to lipid	20/209	883/17910	0.00356233	0.0302453	0.0231851	CYBB/CNR2/KLRK1/CCR7/CD4/LILRB1/ACOD1/FASLG/CCL19/CSF2RB/CD6/LTA/LILRB2/CCR5/NKX2-2/MRC1/SSTR3/SCGB1A1/ELANE/SLC6A4	20	BP
GO:0032663	regulation of interleukin-2 production	4/209	54/17910	0.00361223	0.0302453	0.0231851	CD4/SASH3/IL17F/TBX21	4	BP
GO:0002765	immune response-inhibiting signal transduction	2/209	8/17910	0.00362318	0.0302453	0.0231851	LILRB1/LILRB2	2	BP
GO:0035696	monocyte extravasation	2/209	8/17910	0.00362318	0.0302453	0.0231851	JAML/AGER	2	BP
GO:0045416	positive regulation of interleukin-8 biosynthetic process	2/209	8/17910	0.00362318	0.0302453	0.0231851	TLR8/ELANE	2	BP
GO:0046643	regulation of gamma-delta T cell activation	2/209	8/17910	0.00362318	0.0302453	0.0231851	NCKAP1L/LILRB1	2	BP
GO:0050859	negative regulation of B cell receptor signaling pathway	2/209	8/17910	0.00362318	0.0302453	0.0231851	FCRL3/CD22	2	BP
GO:0072674	multinuclear osteoclast differentiation	2/209	8/17910	0.00362318	0.0302453	0.0231851	OCSTAMP/DCSTAMP	2	BP
GO:1903011	negative regulation of bone development	2/209	8/17910	0.00362318	0.0302453	0.0231851	LILRB1/CLDN18	2	BP
GO:2000508	regulation of dendritic cell chemotaxis	2/209	8/17910	0.00362318	0.0302453	0.0231851	CCR7/SLAMF8	2	BP
GO:0045671	negative regulation of osteoclast differentiation	3/209	27/17910	0.00372684	0.0307844	0.0235983	LILRB1/CLDN18/LILRB4	3	BP
GO:0050858	negative regulation of antigen receptor-mediated signaling pathway	3/209	27/17910	0.00372684	0.0307844	0.0235983	LILRB4/FCRL3/CD22	3	BP
GO:1902624	positive regulation of neutrophil migration	3/209	27/17910	0.00372684	0.0307844	0.0235983	CCR7/NCKAP1L/CCL19	3	BP
GO:0030100	regulation of endocytosis	9/209	262/17910	0.00373547	0.0307844	0.0235983	NCKAP1L/LILRB1/APOE/IL2RB/CCL19/APOC2/FGR/CD22/LRRTM1	9	BP
GO:0022408	negative regulation of cell-cell adhesion	7/209	169/17910	0.00374083	0.0307844	0.0235983	IL2RA/LILRB1/LILRB2/TNR/SCGB1A1/SPN/TBX21	7	BP
GO:0048167	regulation of synaptic plasticity	7/209	169/17910	0.00374083	0.0307844	0.0235983	APOE/SHISA9/LILRB2/TNR/LRRTM1/KCNJ10/AGER	7	BP
GO:0031295	T cell costimulation	4/209	55/17910	0.00386051	0.0316944	0.0242959	KLRK1/CCR7/CCL19/PDCD1	4	BP
GO:0051241	negative regulation of multicellular organismal process	26/209	1276/17910	0.00389196	0.0318774	0.0244362	KLK3/C1QC/NCKAP1L/LILRB1/APOE/IL17F/ACOD1/FASLG/TLR8/APOC2/SLAMF8/CLDN18/DKK4/NKX2-2/TNR/CMKLR1/LILRA4/PDCD1/PI16/TIFAB/SCGB1A1/LILRB4/ELANE/SLC6A4/TBX21/AGER	26	BP
GO:0019865	immunoglobulin binding	3/199	23/16967	0.00236735	0.0321385	0.025448	CD4/FCER2/CD22	3	MF
GO:0008037	cell recognition	6/209	129/17910	0.00407439	0.0332933	0.0255216	CCR7/CD209/CCL19/CD6/FCN1/CLEC4M	6	BP
GO:0035579	specific granule membrane	5/219	91/18675	0.00435498	0.0334161	0.0272407	CYBB/LAIR1/ITGB2/ITGAM/ITGAL	5	CC
GO:0031294	lymphocyte costimulation	4/209	56/17910	0.00412009	0.0335879	0.0257474	KLRK1/CCR7/CCL19/PDCD1	4	BP
GO:0001773	myeloid dendritic cell activation	3/209	28/17910	0.00413852	0.0336593	0.0258021	SPI1/TSPAN32/DCSTAMP	3	BP
GO:0034341	response to interferon-gamma	7/209	173/17910	0.00425123	0.0344954	0.0264431	CIITA/GBP5/ACOD1/WAS/HLA-DQA1/IL12RB1/MRC1	7	BP
GO:0060627	regulation of vesicle-mediated transport	13/209	480/17910	0.00429408	0.034693	0.0265945	NCKAP1L/LILRB1/APOE/IL2RB/ITGB2/CCL19/APOC2/ITGAM/FGR/CD22/LGI3/PRAM1/LRRTM1	13	BP
GO:0010562	positive regulation of phosphorus metabolic process	22/209	1025/17910	0.00430548	0.034693	0.0265945	LAT/CCR7/CD4/NCKAP1L/APOE/CCL19/PLEK/CSF1R/APOC2/PIK3R5/LILRB2/SCIMP/FGD2/NCF1/TCL1A/FGR/FCRL3/ITLN1/BIRC7/ELANE/AGER/MARCO	22	BP
GO:0045937	positive regulation of phosphate metabolic process	22/209	1025/17910	0.00430548	0.034693	0.0265945	LAT/CCR7/CD4/NCKAP1L/APOE/CCL19/PLEK/CSF1R/APOC2/PIK3R5/LILRB2/SCIMP/FGD2/NCF1/TCL1A/FGR/FCRL3/ITLN1/BIRC7/ELANE/AGER/MARCO	22	BP
GO:0034774	secretory granule lumen	10/219	321/18675	0.00473923	0.0350177	0.0285463	FERMT3/ARHGAP9/FCN1/FGR/OSCAR/ELANE/HK3/DBH/CHIT1/ALB	10	CC
GO:0098589	membrane region	10/219	321/18675	0.00473923	0.0350177	0.0285463	LAT/CD4/FASLG/ITGB2/KCNE1/TNR/ITGAM/ITLN1/ZAP70/SLC6A4	10	CC
GO:0002526	acute inflammatory response	8/209	220/17910	0.00438356	0.0352208	0.0269991	C1QA/CR1/CCR7/C1QC/C1QB/CD6/CD163/CREB3L3	8	BP
GO:0045824	negative regulation of innate immune response	4/209	57/17910	0.00439122	0.0352208	0.0269991	CR1/LILRB1/ACOD1/SLAMF8	4	BP
GO:0002791	regulation of peptide secretion	13/209	483/17910	0.00452192	0.0361608	0.0277197	CCR7/LILRB1/APOE/IL17F/CCL19/CSF1R/TLR8/FCN1/BLK/FGR/CD22/AGER/KRT20	13	BP
GO:0051250	negative regulation of lymphocyte activation	6/209	132/17910	0.00455739	0.0361608	0.0277197	IL2RA/LILRB1/LILRB2/SCGB1A1/SPN/TBX21	6	BP
GO:0002888	positive regulation of myeloid leukocyte mediated immunity	3/209	29/17910	0.00457676	0.0361608	0.0277197	ITGB2/ITGAM/FGR	3	BP
GO:0033674	positive regulation of kinase activity	14/209	541/17910	0.00460327	0.0361608	0.0277197	LAT/CCR7/CD4/NCKAP1L/CCL19/CSF1R/PIK3R5/FGD2/NCF1/TCL1A/FGR/BIRC7/ELANE/AGER	14	BP
GO:0001820	serotonin secretion	2/209	9/17910	0.00462268	0.0361608	0.0277197	LILRB1/SLC6A4	2	BP
GO:0002578	negative regulation of antigen processing and presentation	2/209	9/17910	0.00462268	0.0361608	0.0277197	HLA-DOA/LILRB2	2	BP
GO:0002579	positive regulation of antigen processing and presentation	2/209	9/17910	0.00462268	0.0361608	0.0277197	CCR7/CCL19	2	BP
GO:0010911	regulation of isomerase activity	2/209	9/17910	0.00462268	0.0361608	0.0277197	ITGB2/ITGAM	2	BP
GO:0010912	positive regulation of isomerase activity	2/209	9/17910	0.00462268	0.0361608	0.0277197	ITGB2/ITGAM	2	BP
GO:0034163	regulation of toll-like receptor 9 signaling pathway	2/209	9/17910	0.00462268	0.0361608	0.0277197	LILRA4/FCRL3	2	BP
GO:2001182	regulation of interleukin-12 secretion	2/209	9/17910	0.00462268	0.0361608	0.0277197	LILRB1/TLR8	2	BP
GO:0071222	cellular response to lipopolysaccharide	7/209	176/17910	0.00466738	0.0362375	0.0277785	KLRK1/LILRB1/ACOD1/CD6/LILRB2/CCR5/MRC1	7	BP
GO:0032611	interleukin-1 beta production	5/209	93/17910	0.00467321	0.0362375	0.0277785	CCR7/GBP5/CCL19/TLR8/AGER	5	BP
GO:0010324	membrane invagination	4/209	58/17910	0.00467412	0.0362375	0.0277785	NCKAP1L/ITGB2/ITGAM/MARCO	4	BP
GO:0042093	T-helper cell differentiation	4/209	58/17910	0.00467412	0.0362375	0.0277785	CCL19/IL12RB1/SPN/TBX21	4	BP
GO:0007187	G protein-coupled receptor signaling pathway, coupled to cyclic nucleotide second messenger	7/209	178/17910	0.00496142	0.0383793	0.0294203	CNR2/XCR1/SSTR3/GLP2R/CXCL9/GPR26/MARCO	7	BP
GO:0006812	cation transport	22/209	1038/17910	0.00498634	0.0384866	0.0295025	SLC12A3/CCR7/CD4/SLC15A3/LILRB1/FASLG/SLC9A3/KCNE1/SLC32A1/CCL19/KCNJ5/SCN10A/LILRB2/SLC9A4/CCR5/PKD2L1/KEL/ATP6V0D2/FCRL3/CXCL9/KCNJ10/SLC6A4	22	BP
GO:0005044	scavenger receptor activity	4/199	51/16967	0.00298321	0.0386818	0.0306292	CD6/CD163/AGER/MARCO	4	MF
GO:0023023	MHC protein complex binding	3/199	25/16967	0.00302202	0.0386818	0.0306292	LILRB1/HLA-DOA/LILRB2	3	MF
GO:0090022	regulation of neutrophil chemotaxis	3/209	30/17910	0.00504205	0.0388305	0.0297662	CCR7/NCKAP1L/CCL19	3	BP
GO:1903532	positive regulation of secretion by cell	11/209	381/17910	0.0052687	0.0402771	0.0308751	IL17F/ITGB2/CCL19/CSF1R/TLR8/FCN1/BLK/ITGAM/FGR/SLC6A4/AGER	11	BP
GO:0050852	T cell receptor signaling pathway	7/209	180/17910	0.00526919	0.0402771	0.0308751	LAT/CCR7/CD4/WAS/HLA-DQA1/LILRB4/ZAP70	7	BP
GO:0002294	CD4-positive, alpha-beta T cell differentiation involved in immune response	4/209	60/17910	0.00527617	0.0402771	0.0308751	CCL19/IL12RB1/SPN/TBX21	4	BP
GO:0050701	interleukin-1 secretion	4/209	60/17910	0.00527617	0.0402771	0.0308751	CCR7/GBP5/CCL19/TLR8	4	BP
GO:0042116	macrophage activation	5/209	96/17910	0.00534461	0.0407103	0.0312072	C1QA/ITGB2/TLR8/ITGAM/AGER	5	BP
GO:0044447	axoneme part	3/219	31/18675	0.00561315	0.0407209	0.0331955	CFAP73/CFAP100/DNAI2	3	CC
GO:0044877	protein-containing complex binding	21/199	938/16967	0.00339726	0.0409738	0.032444	CARMIL2/CD4/NCKAP1L/CIITA/LILRB1/APOE/JAML/FERMT3/PIK3R5/HLA-DOA/LILRB2/CFAP73/CFAP100/ADAMTS8/FCER2/FGR/GPIHBP1/CD22/ITGAL/SLC6A4/AGER	21	MF
GO:0016175	superoxide-generating NADPH oxidase activity	2/199	8/16967	0.00365838	0.0409738	0.032444	CYBB/NCF1	2	MF
GO:0023029	MHC class Ib protein binding	2/199	8/16967	0.00365838	0.0409738	0.032444	LILRB1/LILRB2	2	MF
GO:0046790	virion binding	2/199	8/16967	0.00365838	0.0409738	0.032444	CD209/CLEC4M	2	MF
GO:1902282	voltage-gated potassium channel activity involved in ventricular cardiac muscle cell action potential repolarization	2/199	8/16967	0.00365838	0.0409738	0.032444	KCNE1/KCNJ5	2	MF
GO:0002700	regulation of production of molecular mediator of immune response	6/209	138/17910	0.00564822	0.0426505	0.0326945	SASH3/LILRB1/KLK7/FCRL3/CD22/TBX21	6	BP
GO:0001768	establishment of T cell polarity	2/209	10/17910	0.00573411	0.0426505	0.0326945	CCR7/CCL19	2	BP
GO:0002291	T cell activation via T cell receptor contact with antigen bound to MHC molecule on antigen presenting cell	2/209	10/17910	0.00573411	0.0426505	0.0326945	LILRB1/ITGAL	2	BP
GO:0002664	regulation of T cell tolerance induction	2/209	10/17910	0.00573411	0.0426505	0.0326945	IL2RA/LILRB2	2	BP
GO:0019062	virion attachment to host cell	2/209	10/17910	0.00573411	0.0426505	0.0326945	CD209/CLEC4M	2	BP
GO:0032488	Cdc42 protein signal transduction	2/209	10/17910	0.00573411	0.0426505	0.0326945	APOE/WAS	2	BP
GO:0034378	chylomicron assembly	2/209	10/17910	0.00573411	0.0426505	0.0326945	APOE/APOC2	2	BP
GO:0044803	multi-organism membrane organization	2/209	10/17910	0.00573411	0.0426505	0.0326945	CD4/CCR5	2	BP
GO:0045060	negative thymic T cell selection	2/209	10/17910	0.00573411	0.0426505	0.0326945	CCR7/ZAP70	2	BP
GO:0045657	positive regulation of monocyte differentiation	2/209	10/17910	0.00573411	0.0426505	0.0326945	CD4/DCSTAMP	2	BP
GO:0051006	positive regulation of lipoprotein lipase activity	2/209	10/17910	0.00573411	0.0426505	0.0326945	APOC2/GPIHBP1	2	BP
GO:0071219	cellular response to molecule of bacterial origin	7/209	183/17910	0.00575747	0.0427329	0.0327577	KLRK1/LILRB1/ACOD1/CD6/LILRB2/CCR5/MRC1	7	BP
GO:0050848	regulation of calcium-mediated signaling	5/209	98/17910	0.00582842	0.0431675	0.0330908	CD4/PLEK/CMKLR1/CD22/ZAP70	5	BP
GO:0032623	interleukin-2 production	4/209	62/17910	0.00592803	0.0437192	0.0335137	CD4/SASH3/IL17F/TBX21	4	BP
GO:0043550	regulation of lipid kinase activity	4/209	62/17910	0.00592803	0.0437192	0.0335137	CCR7/CCL19/PIK3R5/FGR	4	BP
GO:0051223	regulation of protein transport	16/209	677/17910	0.00599134	0.0439728	0.0337081	CCR7/LILRB1/APOE/IL17F/ITGB2/KCNE1/CCL19/CSF1R/TLR8/FCN1/BLK/ITGAM/FGR/CD22/AGER/KRT20	16	BP
GO:0030198	extracellular matrix organization	10/209	334/17910	0.00599599	0.0439728	0.0337081	CARMIL2/ITGB2/KLK7/TNR/SCUBE1/ITGAD/ITGAM/ITGAX/ITGAL/ELANE	10	BP
GO:0030001	metal ion transport	18/209	800/17910	0.00600031	0.0439728	0.0337081	SLC12A3/CCR7/CD4/LILRB1/FASLG/SLC9A3/KCNE1/CCL19/KCNJ5/SCN10A/LILRB2/CCR5/PKD2L1/KEL/ATP6V0D2/FCRL3/CXCL9/KCNJ10	18	BP
GO:0043552	positive regulation of phosphatidylinositol 3-kinase activity	3/209	32/17910	0.00605551	0.0442841	0.0339467	CCR7/CCL19/FGR	3	BP
GO:1902106	negative regulation of leukocyte differentiation	5/209	99/17910	0.00608154	0.0443812	0.0340212	C1QC/LILRB1/CLDN18/LILRB4/TBX21	5	BP
GO:0045860	positive regulation of protein kinase activity	13/209	501/17910	0.00610228	0.0444394	0.0340658	LAT/CCR7/CD4/NCKAP1L/CCL19/CSF1R/PIK3R5/FGD2/NCF1/TCL1A/BIRC7/ELANE/AGER	13	BP
GO:0030101	natural killer cell activation	4/209	63/17910	0.00627318	0.0455886	0.0349467	KLRK1/ZNF683/ITGB2/IL21R	4	BP
GO:0015077	monovalent inorganic cation transmembrane transporter activity	9/199	266/16967	0.00424353	0.0463683	0.0367155	SLC12A3/SLC9A3/KCNE1/SLC32A1/KCNJ5/SCN10A/PKD2L1/KCNJ10/SLC6A4	9	MF
GO:0015373	anion:sodium symporter activity	2/199	9/16967	0.00466742	0.0464667	0.0367934	SLC12A3/SLC6A4	2	MF
GO:0015377	cation:chloride symporter activity	2/199	9/16967	0.00466742	0.0464667	0.0367934	SLC12A3/SLC6A4	2	MF
GO:0019957	C-C chemokine binding	2/199	9/16967	0.00466742	0.0464667	0.0367934	CCR7/CCR5	2	MF
GO:0032393	MHC class I receptor activity	2/199	9/16967	0.00466742	0.0464667	0.0367934	LILRB1/LILRB2	2	MF
GO:0004252	serine-type endopeptidase activity	6/199	133/16967	0.00483332	0.0470089	0.0372227	KLK3/KLK7/GZMK/ELANE/PRSS33/HTRA4	6	MF
GO:0019902	phosphatase binding	7/199	177/16967	0.00493174	0.0470089	0.0372227	LILRB1/SIGLEC10/CSF1R/LILRB2/SIGLEC11/FCRL3/CD22	7	MF
GO:0042605	peptide antigen binding	3/199	30/16967	0.00511031	0.0476962	0.037767	CD209/HLA-DQA1/CLEC4M	3	MF
GO:0051345	positive regulation of hydrolase activity	16/209	684/17910	0.00658962	0.0476977	0.0365635	CR1/CCR7/NCKAP1L/RASGRP4/ACAP1/FASLG/CCL19/ARHGAP9/PLEK/APOC2/ARHGAP30/RASAL3/GPIHBP1/FCRL3/RASGRP2/AGER	16	BP
GO:0001913	T cell mediated cytotoxicity	3/209	33/17910	0.00660451	0.0476977	0.0365635	LILRB1/IL12RB1/AGER	3	BP
GO:0071353	cellular response to interleukin-4	3/209	33/17910	0.00660451	0.0476977	0.0365635	RUFY4/MRC1/DCSTAMP	3	BP
GO:0044440	endosomal part	13/219	504/18675	0.00669831	0.0477255	0.0389056	ACAP1/SNX20/TLR8/HLA-DQA1/TMEM150B/HLA-DOA/FGD2/MRC1/DCSTAMP/ATP6V0D2/CD300LG/SFTPC/SLC6A4	13	CC
GO:0045670	regulation of osteoclast differentiation	4/209	64/17910	0.00663142	0.0477929	0.0366365	OCSTAMP/LILRB1/CLDN18/LILRB4	4	BP
GO:0019722	calcium-mediated signaling	7/209	188/17910	0.00664551	0.0477955	0.0366385	LAT/CD4/PLEK/CCR5/CMKLR1/CD22/ZAP70	7	BP
GO:0097006	regulation of plasma lipoprotein particle levels	5/209	102/17910	0.00688719	0.0490605	0.0376082	APOE/APOC2/APOBR/GPIHBP1/ALB	5	BP
GO:0001767	establishment of lymphocyte polarity	2/209	11/17910	0.00695475	0.0490605	0.0376082	CCR7/CCL19	2	BP
GO:0002604	regulation of dendritic cell antigen processing and presentation	2/209	11/17910	0.00695475	0.0490605	0.0376082	CCR7/CCL19	2	BP
GO:0002638	negative regulation of immunoglobulin production	2/209	11/17910	0.00695475	0.0490605	0.0376082	FCRL3/CD22	2	BP
GO:0033700	phospholipid efflux	2/209	11/17910	0.00695475	0.0490605	0.0376082	APOE/APOC2	2	BP
GO:0034372	very-low-density lipoprotein particle remodeling	2/209	11/17910	0.00695475	0.0490605	0.0376082	APOE/APOC2	2	BP
GO:0043383	negative T cell selection	2/209	11/17910	0.00695475	0.0490605	0.0376082	CCR7/ZAP70	2	BP
GO:0061365	positive regulation of triglyceride lipase activity	2/209	11/17910	0.00695475	0.0490605	0.0376082	APOC2/GPIHBP1	2	BP
GO:2001204	regulation of osteoclast development	2/209	11/17910	0.00695475	0.0490605	0.0376082	LILRB1/CLDN18	2	BP
GO:0045165	cell fate commitment	8/209	238/17910	0.00696233	0.0490605	0.0376082	EOMES/SLAMF8/IL12RB1/NKX2-2/CHD5/SPN/PTF1A/TBX21	8	BP
GO:0006801	superoxide metabolic process	4/209	65/17910	0.00700296	0.0492471	0.0377512	CYBB/ITGB2/NCF1/ITGAM	4	BP
GO:0060402	calcium ion transport into cytosol	6/209	145/17910	0.00714901	0.0501027	0.0384071	CCR7/CD4/FASLG/CCL19/CCR5/CXCL9	6	BP
GO:0032735	positive regulation of interleukin-12 production	3/209	34/17910	0.0071822	0.0501027	0.0384071	CCR7/CCL19/AGER	3	BP
GO:0034142	toll-like receptor 4 signaling pathway	3/209	34/17910	0.0071822	0.0501027	0.0384071	ACOD1/ITGB2/ITGAM	3	BP
GO:0045730	respiratory burst	3/209	34/17910	0.0071822	0.0501027	0.0384071	CYBB/SLAMF8/NCF1	3	BP
GO:0043030	regulation of macrophage activation	4/209	66/17910	0.00738801	0.0514353	0.0394286	C1QA/ITGB2/ITGAM/AGER	4	BP
GO:0035556	intracellular signal transduction	44/209	2624/17910	0.00750979	0.0521788	0.0399985	LAT/CCR7/CD4/SIRPG/CD209/RASGRP4/IL2RA/APOE/IL2RB/FASLG/WAS/CCL19/ARHGAP9/PLEK/CSF1R/TLR8/CSF2RB/PIK3R5/SCIMP/CCR5/GFRA2/CMKLR1/BLK/ARHGAP30/DOK2/RASAL3/FGD2/CLEC4M/NCF1/CHD5/TIFAB/FGR/FCRL3/RASGRP2/CD22/CXCL9/NFAM1/BIRC7/ELANE/ZAP70/GPR26/PRSS33/AGER/MARCO	44	BP
GO:0002224	toll-like receptor signaling pathway	6/209	147/17910	0.00762621	0.0528822	0.0405378	ACOD1/ITGB2/TLR8/LILRA4/ITGAM/FCRL3	6	BP
GO:0032395	MHC class II receptor activity	2/199	10/16967	0.0057894	0.0529317	0.0419125	HLA-DQA1/HLA-DOA	2	MF
GO:0070227	lymphocyte apoptotic process	4/209	67/17910	0.00778675	0.0535834	0.0410753	IL2RA/FASLG/PDCD1/BIRC7	4	BP
GO:0030224	monocyte differentiation	3/209	35/17910	0.00778892	0.0535834	0.0410753	CD4/CSF1R/DCSTAMP	3	BP
GO:0045622	regulation of T-helper cell differentiation	3/209	35/17910	0.00778892	0.0535834	0.0410753	CCL19/IL12RB1/TBX21	3	BP
GO:1903131	mononuclear cell differentiation	3/209	35/17910	0.00778892	0.0535834	0.0410753	CD4/CSF1R/DCSTAMP	3	BP
GO:0030154	cell differentiation	61/209	3923/17910	0.00799884	0.0549191	0.0420992	C1QA/CR1/KLRK1/CCR7/CD4/DLK1/OCSTAMP/C1QC/SASH3/NCKAP1L/RASGRP4/PAX5/IL2RA/LILRB1/APOE/ZNF683/FASLG/EOMES/ITGB2/FERMT3/CCL19/PLEK/CSF1R/LTA/SLAMF8/HLA-DOA/SPI1/LILRB2/CLDN18/FUT7/SLC9A4/IL12RB1/GFRA2/NKX2-2/TNR/CMKLR1/SCUBE1/DOK2/SPRR2F/PI16/KRT79/DCSTAMP/KEL/CHD5/ITGAM/L1CAM/LILRB4/FCRL3/OSCAR/SPN/CXCL9/KRT72/NFAM1/ZAP70/KCNJ10/PTF1A/SLC6A4/TBX21/PLA2G2D/AGER/KRT20	61	BP
GO:0019730	antimicrobial humoral response	5/209	106/17910	0.00807371	0.055324	0.0424095	KLK3/ACOD1/KLK7/ITLN1/ELANE	5	BP
GO:0071674	mononuclear cell migration	4/209	68/17910	0.00819939	0.055548	0.0425813	JAML/SLAMF8/CMKLR1/AGER	4	BP
GO:0002468	dendritic cell antigen processing and presentation	2/209	12/17910	0.00828193	0.055548	0.0425813	CCR7/CCL19	2	BP
GO:0002517	T cell tolerance induction	2/209	12/17910	0.00828193	0.055548	0.0425813	IL2RA/LILRB2	2	BP
GO:0002863	positive regulation of inflammatory response to antigenic stimulus	2/209	12/17910	0.00828193	0.055548	0.0425813	CCR7/LTA	2	BP
GO:0035641	locomotory exploration behavior	2/209	12/17910	0.00828193	0.055548	0.0425813	APOE/TNR	2	BP
GO:0036005	response to macrophage colony-stimulating factor	2/209	12/17910	0.00828193	0.055548	0.0425813	CSF1R/DCSTAMP	2	BP
GO:0036006	cellular response to macrophage colony-stimulating factor stimulus	2/209	12/17910	0.00828193	0.055548	0.0425813	CSF1R/DCSTAMP	2	BP
GO:0038110	interleukin-2-mediated signaling pathway	2/209	12/17910	0.00828193	0.055548	0.0425813	IL2RA/IL2RB	2	BP
GO:0044650	adhesion of symbiont to host cell	2/209	12/17910	0.00828193	0.055548	0.0425813	CD209/CLEC4M	2	BP
GO:0045346	regulation of MHC class II biosynthetic process	2/209	12/17910	0.00828193	0.055548	0.0425813	CIITA/SPI1	2	BP
GO:0072540	T-helper 17 cell lineage commitment	2/209	12/17910	0.00828193	0.055548	0.0425813	IL12RB1/TBX21	2	BP
GO:0042417	dopamine metabolic process	3/209	36/17910	0.00842499	0.0557882	0.0427654	ITGB2/ITGAM/DBH	3	BP
GO:0055090	acylglycerol homeostasis	3/209	36/17910	0.00842499	0.0557882	0.0427654	APOE/APOC2/GPIHBP1	3	BP
GO:0070328	triglyceride homeostasis	3/209	36/17910	0.00842499	0.0557882	0.0427654	APOE/APOC2/GPIHBP1	3	BP
GO:0070670	response to interleukin-4	3/209	36/17910	0.00842499	0.0557882	0.0427654	RUFY4/MRC1/DCSTAMP	3	BP
GO:0090218	positive regulation of lipid kinase activity	3/209	36/17910	0.00842499	0.0557882	0.0427654	CCR7/CCL19/FGR	3	BP
GO:0090313	regulation of protein targeting to membrane	3/209	36/17910	0.00842499	0.0557882	0.0427654	ITGB2/KCNE1/ITGAM	3	BP
GO:0048869	cellular developmental process	63/209	4088/17910	0.00842993	0.0557882	0.0427654	C1QA/CR1/KLRK1/CCR7/CD4/DLK1/OCSTAMP/C1QC/SASH3/NCKAP1L/RASGRP4/PAX5/IL2RA/LILRB1/APOE/ZNF683/FASLG/EOMES/ITGB2/FERMT3/CCL19/PLEK/CSF1R/LTA/SLAMF8/HLA-DOA/SPI1/LILRB2/CLDN18/FUT7/SLC9A4/IL12RB1/GFRA2/NKX2-2/TNR/CMKLR1/SCUBE1/DOK2/FGD2/SPRR2F/PI16/KRT79/DCSTAMP/KEL/CHD5/ITGAM/FGR/L1CAM/LILRB4/FCRL3/OSCAR/SPN/CXCL9/KRT72/NFAM1/ZAP70/KCNJ10/PTF1A/SLC6A4/TBX21/PLA2G2D/AGER/KRT20	63	BP
GO:0098662	inorganic cation transmembrane transport	15/209	643/17910	0.00861739	0.0569206	0.0436335	SLC12A3/CCR7/SLC15A3/FASLG/SLC9A3/KCNE1/CCL19/KCNJ5/SCN10A/SLC9A4/CCR5/PKD2L1/KEL/ATP6V0D2/CXCL9	15	BP
GO:0032612	interleukin-1 production	5/209	108/17910	0.00871715	0.0574704	0.044055	CCR7/GBP5/CCL19/TLR8/AGER	5	BP
GO:0051047	positive regulation of secretion	11/209	409/17910	0.00877375	0.0577342	0.0442572	IL17F/ITGB2/CCL19/CSF1R/TLR8/FCN1/BLK/ITGAM/FGR/SLC6A4/AGER	11	BP
GO:0090087	regulation of peptide transport	16/209	706/17910	0.00879124	0.0577402	0.0442617	CCR7/LILRB1/APOE/IL17F/ITGB2/KCNE1/CCL19/CSF1R/TLR8/FCN1/BLK/ITGAM/FGR/CD22/AGER/KRT20	16	BP
GO:0030168	platelet activation	6/209	152/17910	0.00891925	0.0584706	0.0448217	APOE/TREML1/FERMT3/PLEK/PIK3R5/TSPAN32	6	BP
GO:0034381	plasma lipoprotein particle clearance	4/209	70/17910	0.00906712	0.0590388	0.0452572	APOE/APOC2/APOBR/GPIHBP1	4	BP
GO:0002714	positive regulation of B cell mediated immunity	3/209	37/17910	0.00909072	0.0590388	0.0452572	LTA/FCER2/TBX21	3	BP
GO:0002891	positive regulation of immunoglobulin mediated immune response	3/209	37/17910	0.00909072	0.0590388	0.0452572	LTA/FCER2/TBX21	3	BP
GO:0045124	regulation of bone resorption	3/209	37/17910	0.00909072	0.0590388	0.0452572	CSF1R/CLDN18/DCSTAMP	3	BP
GO:0046006	regulation of activated T cell proliferation	3/209	37/17910	0.00909072	0.0590388	0.0452572	IL2RA/IL12RB1/AGER	3	BP
GO:0010008	endosome membrane	12/219	464/18675	0.00885328	0.0612918	0.0499648	ACAP1/SNX20/TLR8/HLA-DQA1/TMEM150B/HLA-DOA/FGD2/MRC1/DCSTAMP/ATP6V0D2/CD300LG/SLC6A4	12	CC
GO:0019898	extrinsic component of membrane	7/219	199/18675	0.00920145	0.0612918	0.0499648	CARMIL2/CNR2/PIK3R5/FCN1/GFRA2/SCUBE1/NCF1	7	CC
GO:0034358	plasma lipoprotein particle	3/219	37/18675	0.00921681	0.0612918	0.0499648	APOE/APOC2/APOBR	3	CC
GO:1990777	lipoprotein particle	3/219	37/18675	0.00921681	0.0612918	0.0499648	APOE/APOC2/APOBR	3	CC
GO:1901981	phosphatidylinositol phosphate binding	6/199	143/16967	0.0068413	0.061298	0.0485372	RUFY4/SNX20/ARHGAP9/PLEK/FGD2/NCF1	6	MF
GO:0043507	positive regulation of JUN kinase activity	4/209	71/17910	0.00952257	0.0614746	0.0471244	CCL19/FGD2/BIRC7/AGER	4	BP
GO:0030011	maintenance of cell polarity	2/209	13/17910	0.00971302	0.0614746	0.0471244	CARMIL2/NCKAP1L	2	BP
GO:0030836	positive regulation of actin filament depolymerization	2/209	13/17910	0.00971302	0.0614746	0.0471244	CARMIL2/PLEK	2	BP
GO:0035723	interleukin-15-mediated signaling pathway	2/209	13/17910	0.00971302	0.0614746	0.0471244	CD4/IL2RB	2	BP
GO:0036159	inner dynein arm assembly	2/209	13/17910	0.00971302	0.0614746	0.0471244	CFAP73/CFAP100	2	BP
GO:0043374	CD8-positive, alpha-beta T cell differentiation	2/209	13/17910	0.00971302	0.0614746	0.0471244	NCKAP1L/EOMES	2	BP
GO:0044130	negative regulation of growth of symbiont in host	2/209	13/17910	0.00971302	0.0614746	0.0471244	LTA/ELANE	2	BP
GO:0045073	regulation of chemokine biosynthetic process	2/209	13/17910	0.00971302	0.0614746	0.0471244	ELANE/AGER	2	BP
GO:0045342	MHC class II biosynthetic process	2/209	13/17910	0.00971302	0.0614746	0.0471244	CIITA/SPI1	2	BP
GO:0061888	regulation of astrocyte activation	2/209	13/17910	0.00971302	0.0614746	0.0471244	C1QA/AGER	2	BP
GO:0071350	cellular response to interleukin-15	2/209	13/17910	0.00971302	0.0614746	0.0471244	CD4/IL2RB	2	BP
GO:0071352	cellular response to interleukin-2	2/209	13/17910	0.00971302	0.0614746	0.0471244	IL2RA/IL2RB	2	BP
GO:0090594	inflammatory response to wounding	2/209	13/17910	0.00971302	0.0614746	0.0471244	SIGLEC10/AGER	2	BP
GO:1900272	negative regulation of long-term synaptic potentiation	2/209	13/17910	0.00971302	0.0614746	0.0471244	APOE/AGER	2	BP
GO:0031256	leading edge membrane	6/219	153/18675	0.00942093	0.0616221	0.0502341	SHISA9/PLEK/SCIMP/FGD2/FGR/RASGRP2	6	CC
GO:0032874	positive regulation of stress-activated MAPK cascade	6/209	155/17910	0.00976649	0.0617008	0.0472978	CCR7/CCL19/FGD2/NCF1/BIRC7/AGER	6	BP
GO:0002707	negative regulation of lymphocyte mediated immunity	3/209	38/17910	0.00978638	0.0617145	0.0473083	CR1/LILRB1/TBX21	3	BP
GO:0019932	second-messenger-mediated signaling	10/209	360/17910	0.00989643	0.0622956	0.0477538	LAT/CD4/APOE/PLEK/CCR5/CMKLR1/CD22/CXCL9/ZAP70/GPR26	10	BP
GO:0002532	production of molecular mediator involved in inflammatory response	4/209	72/17910	0.00999265	0.0626746	0.0480443	GBP5/IL17F/CD6/SLAMF8	4	BP
GO:0032677	regulation of interleukin-8 production	4/209	72/17910	0.00999265	0.0626746	0.0480443	IL17F/TLR8/FCN1/ELANE	4	BP
GO:0070304	positive regulation of stress-activated protein kinase signaling cascade	6/209	156/17910	0.0100612	0.0629913	0.0482871	CCR7/CCL19/FGD2/NCF1/BIRC7/AGER	6	BP
GO:0051209	release of sequestered calcium ion into cytosol	5/209	112/17910	0.0101088	0.0630622	0.0483414	CCR7/FASLG/CCL19/CCR5/CXCL9	5	BP
GO:0051283	negative regulation of sequestering of calcium ion	5/209	112/17910	0.0101088	0.0630622	0.0483414	CCR7/FASLG/CCL19/CCR5/CXCL9	5	BP
GO:0060401	cytosolic calcium ion transport	6/209	157/17910	0.0103622	0.0645277	0.0494648	CCR7/CD4/FASLG/CCL19/CCR5/CXCL9	6	BP
GO:0006909	phagocytosis	9/209	308/17910	0.0103834	0.0645439	0.0494772	NCKAP1L/IL2RB/ITGB2/WAS/FCN1/ITGAM/FGR/ITGAL/MARCO	9	BP
GO:0050688	regulation of defense response to virus	4/209	73/17910	0.0104775	0.0649074	0.0497559	IL2RA/LILRB1/IL12RB1/TSPAN32	4	BP
GO:0051817	modification of morphology or physiology of other organism involved in symbiotic interaction	5/209	113/17910	0.0104792	0.0649074	0.0497559	CD4/CD209/APOE/CLEC4M/ELANE	5	BP
GO:0050714	positive regulation of protein secretion	8/209	256/17910	0.0105523	0.0652444	0.0500143	IL17F/CCL19/CSF1R/TLR8/FCN1/BLK/FGR/AGER	8	BP
GO:0071216	cellular response to biotic stimulus	7/209	206/17910	0.0106994	0.0660366	0.0506215	KLRK1/LILRB1/ACOD1/CD6/LILRB2/CCR5/MRC1	7	BP
GO:0098660	inorganic ion transmembrane transport	16/209	722/17910	0.0107347	0.0661373	0.0506987	SLC12A3/CCR7/SLC15A3/FASLG/SLC9A3/KCNE1/CCL19/KCNJ5/SCN10A/SLC9A4/CCR5/ADAMTS8/PKD2L1/KEL/ATP6V0D2/CXCL9	16	BP
GO:0051282	regulation of sequestering of calcium ion	5/209	114/17910	0.0108587	0.066714	0.0511408	CCR7/FASLG/CCL19/CCR5/CXCL9	5	BP
GO:0070201	regulation of establishment of protein localization	16/209	723/17910	0.0108667	0.066714	0.0511408	CCR7/LILRB1/APOE/IL17F/ITGB2/KCNE1/CCL19/CSF1R/TLR8/FCN1/BLK/ITGAM/FGR/CD22/AGER/KRT20	16	BP
GO:0006837	serotonin transport	2/209	14/17910	0.0112454	0.0677471	0.0519327	LILRB1/SLC6A4	2	BP
GO:0042033	chemokine biosynthetic process	2/209	14/17910	0.0112454	0.0677471	0.0519327	ELANE/AGER	2	BP
GO:0044126	regulation of growth of symbiont in host	2/209	14/17910	0.0112454	0.0677471	0.0519327	LTA/ELANE	2	BP
GO:0044146	negative regulation of growth of symbiont involved in interaction with host	2/209	14/17910	0.0112454	0.0677471	0.0519327	LTA/ELANE	2	BP
GO:0045591	positive regulation of regulatory T cell differentiation	2/209	14/17910	0.0112454	0.0677471	0.0519327	LILRB2/LILRB4	2	BP
GO:0050755	chemokine metabolic process	2/209	14/17910	0.0112454	0.0677471	0.0519327	ELANE/AGER	2	BP
GO:0070669	response to interleukin-2	2/209	14/17910	0.0112454	0.0677471	0.0519327	IL2RA/IL2RB	2	BP
GO:0070672	response to interleukin-15	2/209	14/17910	0.0112454	0.0677471	0.0519327	CD4/IL2RB	2	BP
GO:0071361	cellular response to ethanol	2/209	14/17910	0.0112454	0.0677471	0.0519327	CYBB/SPI1	2	BP
GO:1900452	regulation of long-term synaptic depression	2/209	14/17910	0.0112454	0.0677471	0.0519327	LILRB2/AGER	2	BP
GO:0001912	positive regulation of leukocyte mediated cytotoxicity	3/209	40/17910	0.0112685	0.0677471	0.0519327	KLRK1/IL12RB1/ITGAM	3	BP
GO:0002823	negative regulation of adaptive immune response based on somatic recombination of immune receptors built from immunoglobulin superfamily domains	3/209	40/17910	0.0112685	0.0677471	0.0519327	CR1/LILRB1/TBX21	3	BP
GO:0002673	regulation of acute inflammatory response	6/209	160/17910	0.0113037	0.0678414	0.052005	C1QA/CR1/CCR7/C1QC/C1QB/CREB3L3	6	BP
GO:0032994	protein-lipid complex	3/219	39/18675	0.010657	0.0685832	0.0559088	APOE/APOC2/APOBR	3	CC
GO:0015296	anion:cation symporter activity	2/199	12/16967	0.00836121	0.0706759	0.0559628	SLC12A3/SLC6A4	2	MF
GO:0019992	diacylglycerol binding	2/199	12/16967	0.00836121	0.0706759	0.0559628	RASGRP4/RASGRP2	2	MF
GO:0086008	voltage-gated potassium channel activity involved in cardiac muscle cell action potential repolarization	2/199	12/16967	0.00836121	0.0706759	0.0559628	KCNE1/KCNJ5	2	MF
GO:0006811	ion transport	28/209	1533/17910	0.0118002	0.0706994	0.0541959	SLC12A3/CYBB/CCR7/CD4/SLC15A3/LILRB1/APOE/FASLG/SLC9A3/KCNE1/SLC32A1/CCL19/APOC2/KCNJ5/SCN10A/LILRB2/SLC9A4/CCR5/ADAMTS8/SLCO2B1/PKD2L1/KEL/ATP6V0D2/FCRL3/CXCL9/KCNJ10/SLC6A4/PLA2G2D	28	BP
GO:0032535	regulation of cellular component size	9/209	315/17910	0.0118958	0.0711499	0.0545412	CARMIL2/CCR7/NCKAP1L/APOE/WAS/PLEK/TNR/KEL/L1CAM	9	BP
GO:0014015	positive regulation of gliogenesis	4/209	76/17910	0.0120226	0.0716121	0.0548955	C1QA/LTA/NKX2-2/AGER	4	BP
GO:0051208	sequestering of calcium ion	5/209	117/17910	0.0120535	0.0716121	0.0548955	CCR7/FASLG/CCL19/CCR5/CXCL9	5	BP
GO:0019048	modulation by virus of host morphology or physiology	3/209	41/17910	0.0120554	0.0716121	0.0548955	CD4/CD209/CLEC4M	3	BP
GO:0050798	activated T cell proliferation	3/209	41/17910	0.0120554	0.0716121	0.0548955	IL2RA/IL12RB1/AGER	3	BP
GO:0051701	interaction with host	7/209	211/17910	0.0120898	0.0716945	0.0549586	CR1/CD4/CD209/FCN1/CCR5/MRC1/CLEC4M	7	BP
GO:0051347	positive regulation of transferase activity	14/209	609/17910	0.0123692	0.0732264	0.056133	LAT/CCR7/CD4/NCKAP1L/CCL19/CSF1R/PIK3R5/FGD2/NCF1/TCL1A/FGR/BIRC7/ELANE/AGER	14	BP
GO:0008289	lipid binding	15/199	643/16967	0.00893608	0.0741364	0.0587029	CARMIL2/RASGRP4/APOE/RUFY4/SNX20/ARHGAP9/PLEK/APOC2/CD6/FGD2/NCF1/GPIHBP1/RASGRP2/PRAM1/ALB	15	MF
GO:0004715	non-membrane spanning protein tyrosine kinase activity	3/199	37/16967	0.0092114	0.075031	0.0594113	BLK/FGR/ZAP70	3	MF
GO:0032731	positive regulation of interleukin-1 beta production	3/209	42/17910	0.0128731	0.0752073	0.0576515	CCL19/TLR8/AGER	3	BP
GO:0042088	T-helper 1 type immune response	3/209	42/17910	0.0128731	0.0752073	0.0576515	CCL19/IL12RB1/SPN	3	BP
GO:1900271	regulation of long-term synaptic potentiation	3/209	42/17910	0.0128731	0.0752073	0.0576515	APOE/LILRB2/AGER	3	BP
GO:0002693	positive regulation of cellular extravasation	2/209	15/17910	0.0128766	0.0752073	0.0576515	ELANE/AGER	2	BP
GO:0044144	modulation of growth of symbiont involved in interaction with host	2/209	15/17910	0.0128766	0.0752073	0.0576515	LTA/ELANE	2	BP
GO:0044406	adhesion of symbiont to host	2/209	15/17910	0.0128766	0.0752073	0.0576515	CD209/CLEC4M	2	BP
GO:1905874	regulation of postsynaptic density organization	2/209	15/17910	0.0128766	0.0752073	0.0576515	LILRB2/LRRTM1	2	BP
GO:2001185	regulation of CD8-positive, alpha-beta T cell activation	2/209	15/17910	0.0128766	0.0752073	0.0576515	NCKAP1L/LILRB1	2	BP
GO:0030666	endocytic vesicle membrane	6/219	161/18675	0.0119103	0.0754319	0.0614918	CYBB/APOE/HLA-DQA1/CD163/ATP6V0D2/MARCO	6	CC
GO:0022617	extracellular matrix disassembly	4/209	78/17910	0.0131297	0.0765567	0.0586859	CARMIL2/KLK7/SCUBE1/ELANE	4	BP
GO:0009615	response to virus	9/209	323/17910	0.0138196	0.0804451	0.0616666	IL2RA/LILRB1/CCL19/TLR8/IL12RB1/TSPAN32/FGR/CXCL9/TBX21	9	BP
GO:0032637	interleukin-8 production	4/209	80/17910	0.0142997	0.0831003	0.063702	IL17F/TLR8/FCN1/ELANE	4	BP
GO:0070372	regulation of ERK1 and ERK2 cascade	8/209	271/17910	0.0144669	0.0837512	0.064201	CCR7/CD4/APOE/CCL19/CSF1R/SCIMP/AGER/MARCO	8	BP
GO:0046328	regulation of JNK cascade	6/209	169/17910	0.0144887	0.0837512	0.064201	CCR7/CCL19/FGD2/NCF1/BIRC7/AGER	6	BP
GO:0019731	antibacterial humoral response	3/209	44/17910	0.0146016	0.0837512	0.064201	KLK3/KLK7/ELANE	3	BP
GO:0032459	regulation of protein oligomerization	3/209	44/17910	0.0146016	0.0837512	0.064201	APOE/TCL1A/ALB	3	BP
GO:0050706	regulation of interleukin-1 beta secretion	3/209	44/17910	0.0146016	0.0837512	0.064201	CCR7/CCL19/TLR8	3	BP
GO:0036035	osteoclast development	2/209	16/17910	0.0146041	0.0837512	0.064201	LILRB1/CLDN18	2	BP
GO:0044117	growth of symbiont in host	2/209	16/17910	0.0146041	0.0837512	0.064201	LTA/ELANE	2	BP
GO:0045072	regulation of interferon-gamma biosynthetic process	2/209	16/17910	0.0146041	0.0837512	0.064201	LILRB1/TLR8	2	BP
GO:0005773	vacuole	16/219	737/18675	0.0134943	0.0841285	0.0685812	LAT/SLC15A3/RUFY4/IL4I1/FASLG/KCNE1/TLR8/HLA-DQA1/TMEM150B/HLA-DOA/DNASE2B/NCF1/ATP6V0D2/NFAM1/ELANE/CHIT1	16	CC
GO:0002690	positive regulation of leukocyte chemotaxis	4/209	81/17910	0.0149086	0.0852166	0.0653242	CCR7/NCKAP1L/CCL19/CMKLR1	4	BP
GO:0032755	positive regulation of interleukin-6 production	4/209	81/17910	0.0149086	0.0852166	0.0653242	IL17F/TLR8/LILRB2/AGER	4	BP
GO:0090066	regulation of anatomical structure size	11/209	442/17910	0.0149725	0.0854416	0.0654968	CARMIL2/CCR7/NCKAP1L/APOE/WAS/PLEK/TNR/KEL/L1CAM/DBH/SLC6A4	11	BP
GO:0008236	serine-type peptidase activity	6/199	158/16967	0.0108987	0.08719	0.0690391	KLK3/KLK7/GZMK/ELANE/PRSS33/HTRA4	6	MF
GO:0002820	negative regulation of adaptive immune response	3/209	45/17910	0.0155127	0.0877807	0.0672898	CR1/LILRB1/TBX21	3	BP
GO:0046850	regulation of bone remodeling	3/209	45/17910	0.0155127	0.0877807	0.0672898	CSF1R/CLDN18/DCSTAMP	3	BP
GO:0050922	negative regulation of chemotaxis	3/209	45/17910	0.0155127	0.0877807	0.0672898	KLRK1/SLAMF8/ELANE	3	BP
GO:0061756	leukocyte adhesion to vascular endothelial cell	3/209	45/17910	0.0155127	0.0877807	0.0672898	ITGB2/SPN/ELANE	3	BP
GO:0071675	regulation of mononuclear cell migration	3/209	45/17910	0.0155127	0.0877807	0.0672898	SLAMF8/CMKLR1/AGER	3	BP
GO:0032651	regulation of interleukin-1 beta production	4/209	82/17910	0.0155337	0.0877807	0.0672898	CCR7/CCL19/TLR8/AGER	4	BP
GO:0002793	positive regulation of peptide secretion	8/209	275/17910	0.0156691	0.088402	0.0677661	IL17F/CCL19/CSF1R/TLR8/FCN1/BLK/FGR/AGER	8	BP
GO:0065008	regulation of biological quality	56/209	3661/17910	0.0158031	0.0890136	0.0682349	LAT/CARMIL2/CYBB/CNR2/KLRK1/CCR7/CD4/SASH3/NCKAP1L/IL2RA/APOE/TREML1/FASLG/ITGB2/FERMT3/WAS/KCNE1/SLC32A1/CCL19/SHISA9/PLEK/CSF1R/APOC2/SLAMF8/KCNJ5/PIK3R5/SCN10A/SPI1/LILRB2/CLDN18/LRTM2/CCR5/TSPAN32/TNR/CMKLR1/SCUBE1/BLK/FGD2/NCF1/DCSTAMP/KEL/ATP6V0D2/TCL1A/TIFAB/FGR/SCGB1A1/L1CAM/GPIHBP1/CXCL9/ELANE/LRRTM1/KCNJ10/DBH/SLC6A4/AGER/ALB	56	BP
GO:0043274	phospholipase binding	2/199	14/16967	0.0113523	0.0892249	0.0706504	WAS/APOC2	2	MF
GO:0097553	calcium ion transmembrane import into cytosol	5/209	126/17910	0.0161662	0.0902053	0.0691484	CCR7/FASLG/CCL19/CCR5/CXCL9	5	BP
GO:0032930	positive regulation of superoxide anion generation	2/209	17/17910	0.0164255	0.0902053	0.0691484	ITGB2/ITGAM	2	BP
GO:0034384	high-density lipoprotein particle clearance	2/209	17/17910	0.0164255	0.0902053	0.0691484	APOE/APOC2	2	BP
GO:0042095	interferon-gamma biosynthetic process	2/209	17/17910	0.0164255	0.0902053	0.0691484	LILRB1/TLR8	2	BP
GO:0044110	growth involved in symbiotic interaction	2/209	17/17910	0.0164255	0.0902053	0.0691484	LTA/ELANE	2	BP
GO:0044116	growth of symbiont involved in interaction with host	2/209	17/17910	0.0164255	0.0902053	0.0691484	LTA/ELANE	2	BP
GO:0045056	transcytosis	2/209	17/17910	0.0164255	0.0902053	0.0691484	GPIHBP1/AGER	2	BP
GO:0048535	lymph node development	2/209	17/17910	0.0164255	0.0902053	0.0691484	LTA/CXCR5	2	BP
GO:0048711	positive regulation of astrocyte differentiation	2/209	17/17910	0.0164255	0.0902053	0.0691484	C1QA/AGER	2	BP
GO:1902931	negative regulation of alcohol biosynthetic process	2/209	17/17910	0.0164255	0.0902053	0.0691484	APOE/PLEK	2	BP
GO:1904996	positive regulation of leukocyte adhesion to vascular endothelial cell	2/209	17/17910	0.0164255	0.0902053	0.0691484	ITGB2/ELANE	2	BP
GO:0042327	positive regulation of phosphorylation	19/209	955/17910	0.0164429	0.0902053	0.0691484	LAT/CCR7/CD4/NCKAP1L/APOE/CCL19/CSF1R/PIK3R5/SCIMP/FGD2/NCF1/TCL1A/FGR/FCRL3/ITLN1/BIRC7/ELANE/AGER/MARCO	19	BP
GO:0032480	negative regulation of type I interferon production	3/209	46/17910	0.0164551	0.0902053	0.0691484	LILRB1/ACOD1/LILRA4	3	BP
GO:0032757	positive regulation of interleukin-8 production	3/209	46/17910	0.0164551	0.0902053	0.0691484	TLR8/FCN1/ELANE	3	BP
GO:0045687	positive regulation of glial cell differentiation	3/209	46/17910	0.0164551	0.0902053	0.0691484	C1QA/NKX2-2/AGER	3	BP
GO:0070231	T cell apoptotic process	3/209	46/17910	0.0164551	0.0902053	0.0691484	IL2RA/FASLG/PDCD1	3	BP
GO:1900015	regulation of cytokine production involved in inflammatory response	3/209	46/17910	0.0164551	0.0902053	0.0691484	GBP5/IL17F/CD6	3	BP
GO:0042613	MHC class II protein complex	2/219	16/18675	0.014743	0.0904994	0.0737748	HLA-DQA1/HLA-DOA	2	CC
GO:0030838	positive regulation of actin filament polymerization	4/209	84/17910	0.0168329	0.0921071	0.0706063	CARMIL2/CCR7/NCKAP1L/WAS	4	BP
GO:0051336	regulation of hydrolase activity	22/209	1160/17910	0.016855	0.0921071	0.0706063	CR1/KLRK1/CCR7/NCKAP1L/RASGRP4/ACAP1/WFDC6/FASLG/CCL19/ARHGAP9/PLEK/APOC2/CFAP73/ARHGAP30/CFAP100/RASAL3/FGD2/PI16/GPIHBP1/FCRL3/RASGRP2/AGER	22	BP
GO:0007267	cell-cell signaling	27/209	1510/17910	0.0171888	0.0936572	0.0717945	C1QA/CNR2/SIRPG/HTR3C/APOE/FASLG/ITGB2/SLC32A1/SHISA9/LTA/KCNJ5/SCN10A/LILRB2/CCR5/TSPAN32/DKK4/TNR/BLK/SSTR3/ITGAM/CCL18/CXCL9/LRRTM1/KCNJ10/DBH/SLC6A4/AGER	27	BP
GO:0006956	complement activation	5/209	128/17910	0.0171925	0.0936572	0.0717945	C1QA/CR1/C1QC/C1QB/FCN1	5	BP
GO:0002832	negative regulation of response to biotic stimulus	3/209	47/17910	0.0174291	0.09465	0.0725556	IL2RA/ACOD1/SIGLEC11	3	BP
GO:0048168	regulation of neuronal synaptic plasticity	3/209	47/17910	0.0174291	0.09465	0.0725556	APOE/SHISA9/KCNJ10	3	BP
GO:0015081	sodium ion transmembrane transporter activity	5/199	117/16967	0.0122815	0.094864	0.0751155	SLC12A3/SLC9A3/SCN10A/PKD2L1/SLC6A4	5	MF
GO:0043506	regulation of JUN kinase activity	4/209	85/17910	0.0175072	0.0949261	0.0727672	CCL19/FGD2/BIRC7/AGER	4	BP
GO:0045597	positive regulation of cell differentiation	19/209	962/17910	0.0176113	0.09521	0.0729849	C1QA/CD4/OCSTAMP/SASH3/NCKAP1L/IL2RA/APOE/CCL19/LTA/LILRB2/IL12RB1/NKX2-2/CMKLR1/DCSTAMP/L1CAM/LILRB4/CXCL9/ZAP70/AGER	19	BP
GO:0050808	synapse organization	10/209	394/17910	0.0176143	0.09521	0.0729849	C1QA/C1QC/APOE/C1QB/LILRB2/LRTM2/TNR/ITGAM/L1CAM/LRRTM1	10	BP
GO:0017171	serine hydrolase activity	6/199	163/16967	0.0125659	0.095416	0.0755526	KLK3/KLK7/GZMK/ELANE/PRSS33/HTRA4	6	MF
GO:0055102	lipase inhibitor activity	2/199	15/16967	0.0129985	0.0970556	0.0768509	APOC2/SCGB1A1	2	MF
GO:0034103	regulation of tissue remodeling	4/209	86/17910	0.0181981	0.0975241	0.0747588	CSF1R/CLDN18/DCSTAMP/AGER	4	BP
GO:0050830	defense response to Gram-positive bacterium	4/209	86/17910	0.0181981	0.0975241	0.0747588	KLRK1/MPEG1/LTA/FGR	4	BP
GO:0050921	positive regulation of chemotaxis	5/209	130/17910	0.018261	0.0975241	0.0747588	CCR7/NCKAP1L/CCL19/CMKLR1/AGER	5	BP
GO:0030335	positive regulation of cell migration	12/209	516/17910	0.0183125	0.0975241	0.0747588	CARMIL2/CCR7/NCKAP1L/FERMT3/CCL19/CSF1R/CMKLR1/FGR/ITGAX/SPN/ELANE/AGER	12	BP
GO:0032693	negative regulation of interleukin-10 production	2/209	18/17910	0.0183383	0.0975241	0.0747588	LILRB1/AGER	2	BP
GO:0043011	myeloid dendritic cell differentiation	2/209	18/17910	0.0183383	0.0975241	0.0747588	SPI1/DCSTAMP	2	BP
GO:0046641	positive regulation of alpha-beta T cell proliferation	2/209	18/17910	0.0183383	0.0975241	0.0747588	RASAL3/ZAP70	2	BP
GO:2000319	regulation of T-helper 17 cell differentiation	2/209	18/17910	0.0183383	0.0975241	0.0747588	IL12RB1/TBX21	2	BP
GO:0051094	positive regulation of developmental process	25/209	1378/17910	0.0184049	0.0975241	0.0747588	C1QA/CYBB/CD4/OCSTAMP/SASH3/NCKAP1L/IL2RA/APOE/ITGB2/CCL19/LTA/LILRB2/LRTM2/IL12RB1/NKX2-2/CMKLR1/DCSTAMP/L1CAM/LILRB4/ITGAX/CXCL9/ZAP70/LRRTM1/TBX21/AGER	25	BP
GO:0002704	negative regulation of leukocyte mediated immunity	3/209	48/17910	0.0184346	0.0975241	0.0747588	CR1/LILRB1/TBX21	3	BP
GO:0032653	regulation of interleukin-10 production	3/209	48/17910	0.0184346	0.0975241	0.0747588	SASH3/LILRB1/AGER	3	BP
GO:0044003	modification by symbiont of host morphology or physiology	3/209	48/17910	0.0184346	0.0975241	0.0747588	CD4/CD209/CLEC4M	3	BP
GO:0051452	intracellular pH reduction	3/209	48/17910	0.0184346	0.0975241	0.0747588	FASLG/SLAMF8/ATP6V0D2	3	BP
GO:1903307	positive regulation of regulated secretory pathway	3/209	48/17910	0.0184346	0.0975241	0.0747588	ITGB2/ITGAM/FGR	3	BP
GO:0004713	protein tyrosine kinase activity	5/199	120/16967	0.0135854	0.0997745	0.0790038	CSF1R/MATK/BLK/FGR/ZAP70	5	MF
GO:1903035	negative regulation of response to wounding	4/209	87/17910	0.0189058	0.0998651	0.0765533	APOE/SIGLEC10/TNR/AGER	4	BP

## Sheet: KEGG
ID	Description	GeneRatio	BgRatio	pvalue	p.adjust	qvalue	geneID	Count	one_type	two_type
hsa04514	Cell adhesion molecules (CAMs)	14/121	147/7914	4.3042e-08	7.71106e-06	6.51136e-06	CD4/ITGB2/CD6/HLA-DQA1/HLA-DOA/CLDN18/PDCD1/CADM3/ITGAM/L1CAM/CD22/ITGAL/SPN/SIGLEC1	14	Environmental Information Processing	Signaling molecules and interaction
hsa04060	Cytokine-cytokine receptor interaction	19/121	294/7914	8.47369e-08	7.71106e-06	6.51136e-06	IL9R/CCR7/XCR1/CD4/IL2RA/TNFRSF13B/IL2RB/IL17F/FASLG/CCL19/CSF1R/CSF2RB/LTA/IL21R/CCR5/IL12RB1/CXCR5/CCL18/CXCL9	19	Environmental Information Processing	Signaling molecules and interaction
hsa04640	Hematopoietic cell lineage	11/121	98/7914	2.46435e-07	1.38136e-05	1.16644e-05	CR1/IL9R/CD4/IL2RA/CSF1R/HLA-DQA1/HLA-DOA/CD37/FCER2/ITGAM/CD22	11	Organismal Systems	Immune system
hsa04061	Viral protein interaction with cytokine and cytokine receptor	11/121	100/7914	3.03595e-07	1.38136e-05	1.16644e-05	CCR7/XCR1/IL2RA/IL2RB/CCL19/CSF1R/LTA/CCR5/CXCR5/CCL18/CXCL9	11	Environmental Information Processing	Signaling molecules and interaction
hsa04380	Osteoclast differentiation	12/121	128/7914	5.01044e-07	1.8238e-05	1.54005e-05	SIRPG/LILRB1/CSF1R/SIRPB1/SPI1/LILRB2/LILRA4/NCF1/LILRB4/LILRA6/OSCAR/LILRB5	12	Organismal Systems	Development and regeneration
hsa04659	Th17 cell differentiation	11/121	107/7914	6.07e-07	1.84123e-05	1.55477e-05	LAT/CD4/IL2RA/IL2RB/IL17F/HLA-DQA1/HLA-DOA/IL21R/IL12RB1/ZAP70/TBX21	11	Organismal Systems	Immune system
hsa04658	Th1 and Th2 cell differentiation	9/121	92/7914	1.01367e-05	0.000263554	0.00022255	LAT/CD4/IL2RA/IL2RB/HLA-DQA1/HLA-DOA/IL12RB1/ZAP70/TBX21	9	Organismal Systems	Immune system
hsa05150	Staphylococcus aureus infection	9/121	96/7914	1.4373e-05	0.000326986	0.000276113	C1QA/C1QC/ITGB2/C1QB/HLA-DQA1/HLA-DOA/ITGAM/ITGAL/KRT20	9	Human Diseases	Infectious disease: bacterial
hsa04145	Phagosome	11/121	152/7914	1.90062e-05	0.000384347	0.00032455	CYBB/CD209/ITGB2/HLA-DQA1/HLA-DOA/MRC1/CLEC4M/NCF1/ATP6V0D2/ITGAM/MARCO	11	Cellular Processes	Transport and catabolism
hsa04062	Chemokine signaling pathway	12/121	189/7914	2.92498e-05	0.000532347	0.000449524	CCR7/XCR1/WAS/CCL19/PIK3R5/CCR5/NCF1/FGR/RASGRP2/CXCR5/CCL18/CXCL9	12	Organismal Systems	Immune system
hsa05152	Tuberculosis	11/121	179/7914	8.5893e-05	0.00142114	0.00120004	CR1/CD209/CIITA/ITGB2/HLA-DQA1/HLA-DOA/MRC1/CLEC4M/ATP6V0D2/ITGAM/ITGAX	11	Human Diseases	Infectious disease: bacterial
hsa05140	Leishmaniasis	7/121	76/7914	0.000149868	0.00227299	0.00191936	CR1/CYBB/ITGB2/HLA-DQA1/HLA-DOA/NCF1/ITGAM	7	Human Diseases	Infectious disease: parasitic
hsa04610	Complement and coagulation cascades	7/121	79/7914	0.000191346	0.00267884	0.00226206	C1QA/CR1/C1QC/ITGB2/C1QB/ITGAM/ITGAX	7	Organismal Systems	Immune system
hsa04662	B cell receptor signaling pathway	7/121	82/7914	0.00024165	0.00314145	0.0026527	LILRB1/LILRB2/LILRA4/LILRB4/LILRA6/CD22/LILRB5	7	Organismal Systems	Immune system
hsa05321	Inflammatory bowel disease (IBD)	6/121	65/7914	0.000446306	0.00541518	0.00457268	IL17F/HLA-DQA1/HLA-DOA/IL21R/IL12RB1/TBX21	6	Human Diseases	Immune disease
hsa05166	Human T-cell leukemia virus 1 infection	10/121	219/7914	0.00186046	0.0211628	0.0178703	CD4/IL2RA/IL2RB/ITGB2/HLA-DQA1/LTA/HLA-DOA/SPI1/ITGAL/CREB3L3	10	Human Diseases	Infectious disease: viral
hsa05340	Primary immunodeficiency	4/121	38/7914	0.0025687	0.0275002	0.0232216	CD4/CIITA/TNFRSF13B/ZAP70	4	Human Diseases	Immune disease
hsa04940	Type I diabetes mellitus	4/121	43/7914	0.00405008	0.0409509	0.0345797	FASLG/HLA-DQA1/LTA/HLA-DOA	4	Human Diseases	Endocrine and metabolic disease
hsa05133	Pertussis	5/121	76/7914	0.00598615	0.057341	0.0484198	C1QA/C1QC/ITGB2/C1QB/ITGAM	5	Human Diseases	Infectious disease: bacterial
hsa05144	Malaria	4/121	49/7914	0.00648229	0.0589888	0.0498113	CR1/KLRK1/ITGB2/ITGAL	4	Human Diseases	Infectious disease: parasitic
hsa04670	Leukocyte transendothelial migration	6/121	112/7914	0.0072343	0.0598474	0.0505362	CYBB/ITGB2/CLDN18/NCF1/ITGAM/ITGAL	6	Organismal Systems	Immune system
hsa05145	Toxoplasmosis	6/121	112/7914	0.0072343	0.0598474	0.0505362	CIITA/HLA-DQA1/PIK3R5/HLA-DOA/CCR5/BIRC7	6	Human Diseases	Infectious disease: parasitic
hsa05416	Viral myocarditis	4/121	60/7914	0.0131254	0.103862	0.0877028	ITGB2/HLA-DQA1/HLA-DOA/ITGAL	4	Human Diseases	Cardiovascular disease
hsa05323	Rheumatoid arthritis	5/121	93/7914	0.0137285	0.104108	0.0879108	ITGB2/HLA-DQA1/HLA-DOA/ATP6V0D2/ITGAL	5	Human Diseases	Immune disease
hsa04650	Natural killer cell mediated cytotoxicity	6/121	131/7914	0.014973	0.108058	0.0912458	LAT/KLRK1/FASLG/ITGB2/ITGAL/ZAP70	6	Organismal Systems	Immune system
hsa05020	Prion diseases	3/121	35/7914	0.0159846	0.108058	0.0912458	C1QA/C1QC/C1QB	3	Human Diseases	Neurodegenerative disease
hsa05322	Systemic lupus erythematosus	6/121	133/7914	0.0160305	0.108058	0.0912458	C1QA/C1QC/C1QB/HLA-DQA1/HLA-DOA/ELANE	6	Human Diseases	Immune disease
hsa05330	Allograft rejection	3/121	38/7914	0.0199345	0.129574	0.109415	FASLG/HLA-DQA1/HLA-DOA	3	Human Diseases	Immune disease
hsa05202	Transcriptional misregulation in cancer	7/121	186/7914	0.0236559	0.147872	0.124866	PAX5/IL2RB/CSF1R/SPI1/ITGAM/PTCRA/ELANE	7	Human Diseases	Cancer: overview
hsa05332	Graft-versus-host disease	3/121	41/7914	0.0243746	0.147872	0.124866	FASLG/HLA-DQA1/HLA-DOA	3	Human Diseases	Immune disease
hsa04014	Ras signaling pathway	8/121	232/7914	0.0255289	0.14988	0.126561	LAT/RASGRP4/FASLG/CSF1R/RASAL3/RASGRP2/ZAP70/PLA2G2D	8	Environmental Information Processing	Signal transduction
hsa04612	Antigen processing and presentation	4/121	78/7914	0.0311814	0.177344	0.149753	CD4/CIITA/HLA-DQA1/HLA-DOA	4	Organismal Systems	Immune system
hsa04630	Jak-STAT signaling pathway	6/121	162/7914	0.0375578	0.206638	0.174489	IL9R/IL2RA/IL2RB/CSF2RB/IL21R/IL12RB1	6	Environmental Information Processing	Signal transduction
hsa04672	Intestinal immune network for IgA production	3/121	49/7914	0.0386027	0.206638	0.174489	TNFRSF13B/HLA-DQA1/HLA-DOA	3	Organismal Systems	Immune system
hsa05320	Autoimmune thyroid disease	3/121	53/7914	0.0469946	0.237843	0.200839	FASLG/HLA-DQA1/HLA-DOA	3	Human Diseases	Immune disease
hsa05235	PD-L1 expression and PD-1 checkpoint pathway in cancer	4/121	89/7914	0.0470459	0.237843	0.200839	LAT/CD4/PDCD1/ZAP70	4	Human Diseases	Cancer: overview
