# Supplementary material for: The Ion Channel Gene KCNAB2 Is Associated with Poor Prognosis and Loss of Immune Infiltration in Lung Adenocarcinoma
Source: Cells. 2022 Oct 31;11(21):3438. doi: 10.3390/cells11213438 (PMC9653610; doi:10.3390/cells11213438)
Supplement: Supplementary file 1 [file cells-11-03438-s001.zip › Table S4_the results of GSEA.xlsx]

## Sheet: Sheet1
ID	Description	setSize	enrichmentScore	NES	pvalue	p.adjust	qvalues	rank	leading_edge	core_enrichment
KEGG_CYTOKINE_CYTOKINE_RECEPTOR_INTERACTION	KEGG_CYTOKINE_CYTOKINE_RECEPTOR_INTERACTION	147	0.585309	3.30493	0.00617284	0.0394171	0.0308405	2009	tags=69%, list=19%, signal=56%	CXCL9/CCL18/CXCR5/IL12RB1/CCR5/IL21R/LTA/CSF2RB/CSF1R/CCL19/FASLG/IL2RB/TNFRSF13B/IL2RA/XCR1/CCR7/IL9R/IL10RA/CXCR3/VEGFD/LTB/CNTFR/CCR8/CD40LG/CCL4/CCL5/CCR4/IL17A/TNFRSF13C/CCL23/IL21/IL2RG/TNF/TNFRSF8/CCR1/CCL3/CXCL11/CCL13/CCL14/CCR2/IL18RAP/CCR6/TNFRSF1B/CCL17/CD27/CSF1/PLEKHO2/OSM/CX3CR1/IL7R/GH1/IL24/IFNG/CCL4L2/AMH/CXCR6/IL10/CXCL10/FLT3/CD40/CSF2/CCL25/ACVRL1/CCL3L3/TNFRSF14/IL1B/CCL16/R…
KEGG_GRAFT_VERSUS_HOST_DISEASE	KEGG_GRAFT_VERSUS_HOST_DISEASE	32	0.814636	3.26648	0.00303951	0.0263903	0.0206482	1489	tags=91%, list=14%, signal=78%	HLA-DOA/HLA-DQA1/FASLG/HLA-DRB5/PRF1/HLA-DPA1/HLA-DQA2/TNF/HLA-DPB1/HLA-DQB1/CD86/HLA-DMB/IFNG/CD28/HLA-F/HLA-DRB1/GZMB/HLA-B/CD80/HLA-DRA/IL1B/HLA-DOB/KIR3DL1/KLRD1/HLA-G/HLA-DMA/HLA-E/KIR3DL2/HLA-C
KEGG_HEMATOPOIETIC_CELL_LINEAGE	KEGG_HEMATOPOIETIC_CELL_LINEAGE	57	0.690941	3.22036	0.003861	0.0284393	0.0222514	1513	tags=77%, list=15%, signal=66%	CD22/ITGAM/FCER2/CD37/CSF1R/IL2RA/CD4/IL9R/CR1/CD19/HLA-DRB5/CD3E/MS4A1/CD33/CD5/CD8A/CD1B/CD2/TNF/CD14/CR2/CD36/FCGR1A/GP1BA/CSF1/IL7R/CD3G/CD7/CD1E/HLA-DRB1/CD1C/FLT3/CSF2/HLA-DRA/IL1B/CD3D/CD1D/IL3RA/CD8B/FLT3LG/CSF2RA/IL5RA/CD1A/GP5
KEGG_NATURAL_KILLER_CELL_MEDIATED_CYTOTOXICITY	KEGG_NATURAL_KILLER_CELL_MEDIATED_CYTOTOXICITY	77	0.630756	3.13686	0.0042735	0.0298004	0.0233163	1827	tags=61%, list=18%, signal=51%	ZAP70/ITGAL/PIK3R5/ITGB2/FASLG/KLRK1/LAT/NCR3/LCK/PRF1/CD247/LCP2/NCR1/FCGR3A/PIK3CD/TNF/FCER1G/CD244/VAV1/PRKCB/SH2D1A/TYROBP/IFNG/HCST/RAC2/GZMB/HLA-B/CSF2/KIR3DL1/PIK3CG/PTK2B/NFATC2/KLRD1/PPP3R2/HLA-G/ICAM1/PLCG2/HLA-E/SH2D1B/KIR3DL2/HLA-C/CD48/SYK/PTPN6/NFATC1/MICB/FYN
KEGG_LEISHMANIA_INFECTION	KEGG_LEISHMANIA_INFECTION	51	0.671929	3.07827	0.00352113	0.0266614	0.0208603	1619	tags=63%, list=16%, signal=53%	ITGAM/NCF1/HLA-DOA/HLA-DQA1/ITGB2/CR1/HLA-DRB5/HLA-DPA1/FCGR3A/HLA-DQA2/NCF2/NOS2/TNF/HLA-DPB1/PRKCB/FCGR1A/HLA-DQB1/NCF4/HLA-DMB/IFNG/TLR4/HLA-DRB1/IL10/HLA-DRA/IL1B/HLA-DOB/FCGR2A/HLA-DMA/MAPK11/STAT1/PTPN6/C3
KEGG_CELL_ADHESION_MOLECULES_CAMS	KEGG_CELL_ADHESION_MOLECULES_CAMS	94	0.600197	3.06298	0.00469484	0.0323678	0.0253251	1489	tags=57%, list=14%, signal=50%	SIGLEC1/SPN/ITGAL/CD22/L1CAM/ITGAM/CADM3/PDCD1/CLDN18/HLA-DOA/HLA-DQA1/CD6/ITGB2/CD4/HLA-DRB5/ITGB7/SELL/SELPLG/CD8A/HLA-DPA1/CD40LG/HLA-DQA2/CD274/CTLA4/CD2/PTPRC/HLA-DPB1/ICAM3/ICOS/HLA-DQB1/CD86/NRXN2/HLA-DMB/CD28/HLA-F/PDCD1LG2/HLA-DRB1/HLA-B/NFASC/CD40/CD80/HLA-DRA/MAG/HLA-DOB/SELP/SDC3/CD8B/HLA-G/HLA-DMA/ICAM1/HLA-E/ICOSLG/ITGA8/HLA-C
KEGG_ANTIGEN_PROCESSING_AND_PRESENTATION	KEGG_ANTIGEN_PROCESSING_AND_PRESENTATION	53	0.659293	3.05075	0.00352113	0.0266614	0.0208603	1515	tags=58%, list=15%, signal=50%	HLA-DOA/LTA/HLA-DQA1/CIITA/CD4/HLA-DRB5/CD8A/HLA-DPA1/IFI30/HLA-DQA2/CD74/HLA-DPB1/HLA-DQB1/HLA-DMB/HLA-F/HLA-DRB1/HLA-B/HLA-DRA/HLA-DOB/TAP2/KIR3DL1/KLRD1/CD8B/HLA-G/HLA-DMA/TAP1/CTSS/HLA-E/KIR3DL2/HLA-C/CTSB
KEGG_CHEMOKINE_SIGNALING_PATHWAY	KEGG_CHEMOKINE_SIGNALING_PATHWAY	128	0.557012	3.01859	0.00564972	0.0369165	0.0288841	2438	tags=62%, list=24%, signal=48%	CXCL9/CCL18/CXCR5/RASGRP2/FGR/NCF1/CCR5/PIK3R5/CCL19/WAS/XCR1/CCR7/CXCR3/DOCK2/PREX1/CCR8/CCL4/CCL5/PIK3CD/CCR4/CCL23/PLCB2/ITK/CCR1/CCL3/CXCL11/VAV1/CCL13/CCL14/PRKCB/CCR2/CCR6/JAK3/HCK/CCL17/CX3CR1/RAC2/CCL4L2/CXCR6/CXCL10/CCL25/CCL3L3/CCL16/ADCY4/CCL24/CXCL13/PIK3CG/PTK2B/CCL1/GNGT2/CCL22/CCL2/CXCR4/GNG7/ADCY7/PPBP/STAT1/ARRB2/CX3CL1/CCL21/XCL2/GNG2/GNG8/CCL8/CXCL12/GNAI2/TIAM1/CXCR2/ADCY9/CSK…
KEGG_PRIMARY_IMMUNODEFICIENCY	KEGG_PRIMARY_IMMUNODEFICIENCY	32	0.750535	3.00945	0.00303951	0.0263903	0.0206482	1256	tags=75%, list=12%, signal=66%	ZAP70/TNFRSF13B/CIITA/CD4/CD19/CD3E/LCK/CD8A/CD40LG/BTK/AIRE/TNFRSF13C/IL2RG/PTPRC/ICOS/JAK3/IL7R/CD40/AICDA/CD3D/TAP2/CD8B/TAP1/CD79A
KEGG_INTESTINAL_IMMUNE_NETWORK_FOR_IGA_PRODUCTION	KEGG_INTESTINAL_IMMUNE_NETWORK_FOR_IGA_PRODUCTION	41	0.690346	2.97926	0.00326797	0.0264185	0.0206703	1930	tags=80%, list=19%, signal=66%	HLA-DOA/HLA-DQA1/TNFRSF13B/HLA-DRB5/ITGB7/HLA-DPA1/CD40LG/HLA-DQA2/TNFRSF13C/HLA-DPB1/ICOS/HLA-DQB1/CD86/HLA-DMB/CD28/HLA-DRB1/MAP3K14/IL10/CD40/CCL25/CD80/HLA-DRA/HLA-DOB/AICDA/TNFSF13B/HLA-DMA/CXCR4/ICOSLG/IL15RA/CXCL12/TGFB1/IL2/TNFSF13
KEGG_VIRAL_MYOCARDITIS	KEGG_VIRAL_MYOCARDITIS	52	0.648044	2.96011	0.00359712	0.0268243	0.0209877	2101	tags=69%, list=20%, signal=55%	ITGAL/HLA-DOA/HLA-DQA1/ITGB2/HLA-DRB5/PRF1/SGCG/HLA-DPA1/CD40LG/HLA-DQA2/HLA-DPB1/HLA-DQB1/CD86/HLA-DMB/CD28/HLA-F/RAC2/HLA-DRB1/HLA-B/CD40/CD80/HLA-DRA/HLA-DOB/SGCA/HLA-G/HLA-DMA/ICAM1/HLA-E/MYH11/HLA-C/CAV1/FYN/MYH3/HLA-A/MYH15/MYH7B
KEGG_TYPE_I_DIABETES_MELLITUS	KEGG_TYPE_I_DIABETES_MELLITUS	35	0.702598	2.89141	0.00310559	0.0263903	0.0206482	1265	tags=74%, list=12%, signal=65%	HLA-DOA/LTA/HLA-DQA1/FASLG/HLA-DRB5/PRF1/HLA-DPA1/HLA-DQA2/TNF/HLA-DPB1/HLA-DQB1/CD86/HLA-DMB/IFNG/CD28/HLA-F/HLA-DRB1/GZMB/HLA-B/CD80/HLA-DRA/IL1B/HLA-DOB/HLA-G/HLA-DMA/HLA-E
KEGG_T_CELL_RECEPTOR_SIGNALING_PATHWAY	KEGG_T_CELL_RECEPTOR_SIGNALING_PATHWAY	72	0.563447	2.75969	0.00411523	0.0291415	0.0228008	1177	tags=43%, list=11%, signal=38%	ZAP70/PDCD1/PIK3R5/CD4/LAT/CD3E/LCK/CD8A/CD247/LCP2/CD40LG/PIK3CD/CTLA4/TNF/PTPRC/ITK/VAV1/ICOS/GRAP2/CD3G/IFNG/CD28/MAP3K14/IL10/CSF2/CARD11/CD3D/PIK3CG/NFATC2/CD8B/PPP3R2
KEGG_ASTHMA	KEGG_ASTHMA	22	0.752679	2.71881	0.00294118	0.0263903	0.0206482	1683	tags=91%, list=16%, signal=76%	HLA-DOA/HLA-DQA1/HLA-DRB5/HLA-DPA1/CD40LG/HLA-DQA2/TNF/FCER1G/HLA-DPB1/HLA-DQB1/HLA-DMB/HLA-DRB1/IL10/CD40/HLA-DRA/HLA-DOB/HLA-DMA/RNASE3/MS4A2/PRG2
KEGG_TOLL_LIKE_RECEPTOR_SIGNALING_PATHWAY	KEGG_TOLL_LIKE_RECEPTOR_SIGNALING_PATHWAY	47	0.599985	2.70297	0.00338983	0.0264438	0.02069	2254	tags=57%, list=22%, signal=45%	CXCL9/PIK3R5/TLR8/TLR7/CCL4/CCL5/PIK3CD/TNF/LBP/CD14/CCL3/CXCL11/CD86/IRF5/TLR4/CXCL10/CD40/CD80/IL1B/PIK3CG/MAPK11/STAT1/TLR1/IL12A/TLR2/MYD88/IKBKE
KEGG_B_CELL_RECEPTOR_SIGNALING_PATHWAY	KEGG_B_CELL_RECEPTOR_SIGNALING_PATHWAY	49	0.589717	2.67026	0.00346021	0.0266614	0.0208603	1703	tags=51%, list=16%, signal=43%	CD22/PIK3R5/LILRB3/CD19/PIK3CD/BTK/PIK3AP1/CD72/VAV1/CR2/PRKCB/INPP5D/CD79B/RAC2/CARD11/PIK3CG/NFATC2/PPP3R2/CD79A/PLCG2/FCGR2B/SYK/PTPN6/DAPP1/NFATC1
KEGG_AUTOIMMUNE_THYROID_DISEASE	KEGG_AUTOIMMUNE_THYROID_DISEASE	34	0.630011	2.56587	0.00308642	0.0263903	0.0206482	1265	tags=76%, list=12%, signal=67%	HLA-DOA/HLA-DQA1/FASLG/HLA-DRB5/PRF1/HLA-DPA1/CD40LG/HLA-DQA2/CTLA4/HLA-DPB1/HLA-DQB1/CD86/HLA-DMB/CD28/HLA-F/HLA-DRB1/GZMB/IL10/HLA-B/CD40/CD80/HLA-DRA/HLA-DOB/HLA-G/HLA-DMA/HLA-E
KEGG_LEUKOCYTE_TRANSENDOTHELIAL_MIGRATION	KEGG_LEUKOCYTE_TRANSENDOTHELIAL_MIGRATION	62	0.493941	2.35066	0.003861	0.0284393	0.0222514	2441	tags=58%, list=24%, signal=45%	ITGAL/ITGAM/NCF1/CLDN18/PIK3R5/ITGB2/CYBB/PIK3CD/NCF2/ITK/MMP9/VAV1/PRKCB/NCF4/RAC2/ACTN2/PIK3CG/PTK2B/ICAM1/PLCG2/CXCR4/MAPK11/CDH5/RASSF5/PECAM1/MMP2/CXCL12/GNAI2/ACTN3/VCAM1/CLDN15/JAM2/SIPA1/ITGA4/MSN/ESAM
KEGG_JAK_STAT_SIGNALING_PATHWAY	KEGG_JAK_STAT_SIGNALING_PATHWAY	73	0.473146	2.31142	0.00414938	0.0291574	0.0228132	2687	tags=64%, list=26%, signal=48%	IL12RB1/IL21R/PIK3R5/CSF2RB/IL2RB/IL2RA/IL9R/IL10RA/CNTFR/PIK3CD/IL21/IL2RG/JAK3/OSM/IL7R/GH1/IL24/IFNG/STAT5A/IL10/CSF2/PIK3CG/IL3RA/CSF2RA/IL22RA2/IL5RA/IRF9/IL13RA2/IL15RA/STAT1/PTPN6/IL2/PIM1/IL12A/CLCF1/SOCS3/TYK2/CCND2/STAT4/IL11RA/STAT2/JAK2/GRB2/IL4R/SOCS1/IL15/CBL
KEGG_FC_GAMMA_R_MEDIATED_PHAGOCYTOSIS	KEGG_FC_GAMMA_R_MEDIATED_PHAGOCYTOSIS	55	0.479915	2.24398	0.0035461	0.0266614	0.0208603	1779	tags=40%, list=17%, signal=33%	NCF1/PIK3R5/WAS/LAT/DOCK2/FCGR3A/PIK3CD/PTPRC/VAV1/PRKCB/INPP5D/HCK/FCGR1A/RAC2/PIK3CG/FCGR2A/PLA2G4E/PLCG2/FCGR2B/SYK/PLA2G4B/DNM1
KEGG_NOD_LIKE_RECEPTOR_SIGNALING_PATHWAY	KEGG_NOD_LIKE_RECEPTOR_SIGNALING_PATHWAY	41	0.501887	2.16594	0.00326797	0.0264185	0.0206703	1504	tags=44%, list=15%, signal=38%	PSTPIP1/NLRP3/CCL5/TNF/CARD9/NLRC4/CCL13/CASP5/TNFAIP3/MEFV/NLRP1/NOD2/IL1B/NAIP/CCL2/MAPK11/CASP1/BIRC3
KEGG_FC_EPSILON_RI_SIGNALING_PATHWAY	KEGG_FC_EPSILON_RI_SIGNALING_PATHWAY	45	0.485967	2.14089	0.00338983	0.0264438	0.02069	1827	tags=49%, list=18%, signal=40%	PLA2G2D/PIK3R5/LAT/LCP2/PIK3CD/BTK/TNF/FCER1G/VAV1/PRKCB/INPP5D/RAC2/CSF2/PIK3CG/PLA2G4E/PLCG2/MAPK11/JMJD7-PLA2G4B/SYK/MS4A2/PLA2G4B/FYN
KEGG_ECM_RECEPTOR_INTERACTION	KEGG_ECM_RECEPTOR_INTERACTION	34	0.497379	2.0257	0.00308642	0.0263903	0.0206482	2282	tags=65%, list=22%, signal=51%	TNR/ITGB7/TNXB/COL6A6/VTN/CD36/GP1BA/SDC3/VWF/SV2B/FN1/LAMC3/ITGA8/GP5/ITGA7/TNN/COL6A1/HSPG2/COL6A2/COL6A3/LAMA2/ITGA4
KEGG_FOCAL_ADHESION	KEGG_FOCAL_ADHESION	95	0.377412	1.92548	0.00478469	0.032618	0.0255208	2349	tags=43%, list=23%, signal=34%	TNR/PIK3R5/PARVG/ITGB7/VEGFD/TNXB/PIK3CD/COL6A6/VTN/VAV1/PRKCB/RAC2/RASGRF1/ACTN2/PIK3CG/CAV3/VWF/FN1/LAMC3/ITGA8/BIRC3/ITGA7/CAV1/FLNA/TNN/COL6A1/ZYX/COL6A2/FYN/RAPGEF1/ACTN3/HGF/FLT4/COL6A3/TLN1/PARVB/CCND2/LAMA2/MYLK/ITGA4/SHC3
KEGG_LYSOSOME	KEGG_LYSOSOME	73	0.390018	1.90532	0.00414938	0.0291574	0.0228132	3146	tags=62%, list=30%, signal=43%	ATP6V0D2/DNASE2B/CTSG/ACP5/SLC11A1/LAPTM5/LIPA/CD68/LAMP3/CTSS/PLA2G15/GM2A/CTSB/CTSZ/MCOLN1/MAN2B1/CTSW/PSAP/TPP1/TCIRG1/CTSD/ABCA2/GGA2/IDS/ATP6V0A1/AP1S2/AP1B1/GGA3/NPC1/ARSB/CTSO/ATP6V0D1/IGF2R/LGMN/NAGA/NAGPA/AP1M1/AP4B1/ACP2/FUCA1/GAA/M6PR/GALC/DNASE2/AP3D1
KEGG_NITROGEN_METABOLISM	KEGG_NITROGEN_METABOLISM	14	-0.651286	-1.78652	0.00483092	0.0328107	0.0256716	2224	tags=79%, list=21%, signal=62%	CA14/CA2/CA9/CTH/CA6/CA8/CA12/CA5A/HAL/CPS1/CA1
KEGG_PARKINSONS_DISEASE	KEGG_PARKINSONS_DISEASE	97	-0.439238	-1.84668	0.00125628	0.0239984	0.0187767	4045	tags=74%, list=39%, signal=46%	UQCRC2/NDUFS1/SNCAIP/SDHC/SDHB/ATP5F1B/SLC25A6/NDUFB10/NDUFS3/ATP5PB/NDUFA3/ATP5F1A/ATP5PD/NDUFS8/NDUFB2/PARK7/NDUFA6/COX8A/NDUFS6/NDUFC1/VDAC3/UQCRFS1/ATP5PO/NDUFA8/NDUFA7/NDUFB3/UQCR11/NDUFA5/NDUFA9/UQCR10/COX4I1/NDUFAB1/NDUFB7/NDUFA1/ATP5PF/VDAC2/NDUFB6/NDUFC2/ATP5MC3/COX7C/PRKN/NDUFB5/COX5A/NDUFB8/ATP5F1E/NDUFS5/NDUFB4/ATP5MC2/CYCS/NDUFS4/ATP5MC1/NDUFA2/UQCRB/ATP5F1C/UQCRHL/UCHL1/NDUFB1/UQCRH…
KEGG_OXIDATIVE_PHOSPHORYLATION	KEGG_OXIDATIVE_PHOSPHORYLATION	102	-0.470452	-1.98053	0.00126743	0.0239984	0.0187767	4045	tags=78%, list=39%, signal=48%	UQCRC2/NDUFS1/SDHC/LHPP/SDHB/ATP5F1B/ATP6V1E2/COX11/NDUFB10/NDUFS3/ATP5PB/PPA1/NDUFA3/ATP5F1A/ATP5PD/NDUFS8/NDUFB2/NDUFA6/COX8A/NDUFS6/NDUFA11/ATP6V0B/NDUFC1/UQCRFS1/ATP5PO/NDUFA8/NDUFA7/NDUFB3/UQCR11/NDUFA5/NDUFA9/UQCR10/COX4I1/NDUFAB1/NDUFB7/NDUFA1/COX17/ATP5PF/ATP6V1G1/NDUFB6/NDUFC2/ATP5MC3/COX7C/NDUFB5/PPA2/COX5A/NDUFB8/ATP5F1E/NDUFS5/NDUFB4/ATP5MC2/NDUFS4/ATP5MC1/NDUFA2/UQCRB/ATP5F1C/ATP5MG/…
KEGG_TASTE_TRANSDUCTION	KEGG_TASTE_TRANSDUCTION	28	-0.719405	-2.36218	0.00149477	0.0239984	0.0187767	1406	tags=61%, list=14%, signal=53%	SCNN1A/TAS2R14/GRM4/SCNN1B/SCNN1G/TAS1R1/TAS2R60/TAS2R42/TAS2R31/TRPM5/TAS2R19/TAS2R41/TAS2R43/TAS2R3/TAS2R13/TAS2R50/TAS2R46
KEGG_RIBOSOME	KEGG_RIBOSOME	86	-0.641463	-2.65311	0.00129032	0.0239984	0.0187767	3224	tags=91%, list=31%, signal=63%	RPL36AL/RPS12/RPL3/RPLP2/RPS25/RPS4X/RPL23A/RPS23/FAU/RPL4/RPL26L1/RPL23/RPS27L/RPL10/RPL15/RPL6/RPS27A/RPL14/RPS27/RPL37/RPL32/RPL13/RPL34/RPS9/RPL30/RPL36/RPL38/RPL13A/RPL12/RPL41/RPL18/RPL21/RPL7A/RPS13/RPS17/RPL26/RPS19/RPS20/RPL29/RPL35A/RPL10A/RPS11/RPL18A/RPL37A/RPL5/RPS26/RPSA/RPL36A/RPL7/RPS24/RPS29/RPL35/RPLP0/RPS8/RPLP1/RPS15A/RPL17/RPS6/RPL8/RPL22L1/RPL24/RPL27A/RPL31/RPS5/RPL27/RPL3L…
KEGG_SYSTEMIC_LUPUS_ERYTHEMATOSUS	KEGG_SYSTEMIC_LUPUS_ERYTHEMATOSUS	110	-0.644941	-2.746	0.00123916	0.0239984	0.0187767	1102	tags=49%, list=11%, signal=44%	H4-16/H2BC5/C5/H3C10/GRIN2B/H4C12/H2AC11/H2BU1/C8G/H2AC13/H2BC15/H3C14/H2BC18/H2BC11/H2BC4/C8A/H3C13/H3C4/H4C8/H3C8/H2BC8/H2AW/H2AC8/H2AC18/H4C11/H2AC17/H2AC7/H3C12/H2BC9/H2BC6/H2BC1/H2BC13/H4C5/H2BC17/H2BC7/H2AC20/H3C1/H2AC16/H4C1/H3Y1/H4C2/H3C7/H2AC14/H2AC4/H2AC12/H2AC21/H2BC14/H4C3/H4C4/H2BC3/H3C11/H2BC10/H4C13/H4C6
KEGG_OLFACTORY_TRANSDUCTION	KEGG_OLFACTORY_TRANSDUCTION	54	-0.730166	-2.77586	0.00141243	0.0239984	0.0187767	751	tags=63%, list=7%, signal=59%	OR1J1/OR7A5/PDE1C/CALML5/OR1J2/OR51Q1/OR9A4/OR11H4/OR51I1/OR1F1/CLCA2/OR1N2/OR5P2/OR52I1/OR2T8/CNGA3/CLCA1/OR5P3/OR6A2/OR52D1/OR10A4/PDC/OR13H1/OR10A2/OR1L6/OR2D2/OR13D1/OR52B6/OR2B2/OR52H1/OR1L4/OR2D3/OR10A5/CALML3
