# Supplementary material for: The Ion Channel Gene KCNAB2 Is Associated with Poor Prognosis and Loss of Immune Infiltration in Lung Adenocarcinoma
Source: Cells. 2022 Oct 31;11(21):3438. doi: 10.3390/cells11213438 (PMC9653610; doi:10.3390/cells11213438)
Supplement: Supplementary file 1 [file cells-11-03438-s001.zip › Table S5_the chemokines in this study.xlsx]

## Sheet: Sheet1
CCL2
CCL3
CCL4
CCL5
CCL18
CCL20
CCL22
CCL28
CXCL5
CXCL8
CXCL9
CXCL10
CXCL12
CXCL14
CXCL17
